# Supplementary material for: 9-Ethyl-2,3-dihydro-9H-carbazol-4(1H)-one
Source: Acta Crystallogr Sect E Struct Rep Online. 2008 Aug 6;64(Pt 9):o1681. doi: 10.1107/S1600536808024318 (PMC2960498; doi:10.1107/S1600536808024318)
Supplement: Supplementary file 1 [file e-64-o1681-sup1.cif]

##############################################################################
###                                                                        ###
###        Electronic paper (Acta Crystallographica Section E)             ###
###                                                                        ###
##############################################################################
#                                                                            #
# This CIF contains the data in a paper accepted for publication in Acta     #
# Crystallographica Section E. It conforms to the requirements of Notes      #
# for Authors for Section E, and has been peer reviewed under the auspices   #
# of the IUCr Commission on Journals.                                        #
#                                                                            #
# Full details of the Crystallographic Information File format               #
# are given in the paper "The Crystallographic Information File (CIF):       #
# a New Standard Archive File for Crystallography" by S. R. Hall, F. H.      #
# Allen and I. D. Brown [Acta Cryst. (1991), A47, 655-685].                  #
#                                                                            #
# The current version of the core CIF dictionary is obtainable from          #
# ftp://ftp.iucr.org/pub/cif_core.dic. The current version number is 2.4.    #
#                                                                            #
# Software is freely available for graphical display of the structure(s) in  #
# this CIF.  For information consult the CIF home page http://www.iucr.org/  #
# cif/home.html                                                              #
#                                                                            #
# This file may be used for bona fide research purposes within the           #
# scientific community so long as proper attribution is given to the journal # 
# article from which it was obtained.                                        #
#                                                                            #
##############################################################################
                                             
data_global
_audit_creation_method     SHELXL-97
_journal_date_recd_electronic     2008-07-11
_journal_date_accepted     2008-07-30
_journal_name_full     'Acta Crystallographica, Section E'
_journal_year     2008
_journal_volume     64
_journal_issue      9
_journal_page_first     o1681
_journal_page_last     o1681
_journal_paper_category     QO
_journal_coeditor_code     LX2064
_publ_contact_author_name     'Prof. A. SubbiahPandi'
_publ_contact_author_address
;   Department of physics
    Presidency College
    Madras 600 005
    India
;
_publ_contact_author_email     'a_spandian@yahoo.com'
_publ_contact_author_fax     ?
_publ_contact_author_phone     '044 22591061'
_publ_section_title
;
9-Ethyl-2,3-dihydro-9<i>H</i>-carbazol-4(1<i>H</i>)-one
;
loop_
    _publ_author_name
    _publ_author_address
    'S. Murugavel'
;     Department of Physics
      Thanthai Periyar Government Institute of Technology
      Vellore 632 002
      India
;
    'G. Ganesh'
;     Department of Physics
      SMK Fomra Institute of Technology
      Thaiyur
      Chennai 603 103
      India
;
    'A. Subbiah Pandi'
;     Department of Physics
      Presidency College (Autonomous)
      Chennai 600 005
      India
;
    'Ramalingam Murugan'
;    Department of Analytical Chemistry
     University of Madras
     Guindy Campus
     Chennai 600 025
     India
;
    'S. Sriman Narayanan'
;    Department of Analytical Chemistry
     University of Madras
     Guindy Campus
     Chennai 600 025
     India
;
data_I
_audit_creation_method     SHELXL-97
_chemical_name_systematic
;
9-Ethyl-2,3-dihydro-9H-carbazol-4(1H)-one
;
_chemical_name_common     Carbazol
_chemical_formula_moiety     'C14 H15 N O'
_chemical_formula_sum     'C14 H15 N O'
_chemical_formula_iupac     'C14 H15 N O'
_chemical_formula_weight     213.27
_chemical_melting_point     ?
_symmetry_cell_setting     monoclinic
_symmetry_space_group_name_H-M     'P 21/n'
_symmetry_space_group_name_Hall     '-P 2yn'
loop_
    _symmetry_equiv_pos_as_xyz
    'x, y, z'
    '-x+1/2, y+1/2, -z+1/2'
    '-x, -y, -z'
    'x-1/2, -y-1/2, z-1/2'
_cell_length_a     8.3742(6)
_cell_length_b     17.0330(10)
_cell_length_c     8.6083(5)
_cell_angle_alpha     90.00
_cell_angle_beta     116.432(3)
_cell_angle_gamma     90.00
_cell_volume     1099.51(12)
_cell_formula_units_Z     4
_cell_measurement_reflns_used     2850
_cell_measurement_theta_min     20.0
_cell_measurement_theta_max     26.780
_cell_measurement_temperature     293(2)
_exptl_crystal_description     'block'
_exptl_crystal_colour     'colourless'
_exptl_crystal_size_max     0.21
_exptl_crystal_size_mid     0.19
_exptl_crystal_size_min     0.17
_exptl_crystal_density_diffrn     1.288
_exptl_crystal_density_meas     ?
_exptl_crystal_density_method     'not measured'
_exptl_crystal_F_000     456
_exptl_absorpt_coefficient_mu     0.081
_exptl_absorpt_correction_type     'none'
_exptl_absorpt_process_details     ?
_exptl_absorpt_correction_T_min     ?
_exptl_absorpt_correction_T_max     ?
_exptl_special_details
;
 ?
;
_diffrn_ambient_temperature     293(2)
_diffrn_radiation_type     MoK\a
_diffrn_radiation_wavelength     0.71073
_diffrn_radiation_source     'fine-focus sealed tube'
_diffrn_radiation_monochromator     graphite
_diffrn_measurement_device_type     'Bruker APEXII CCD area-detector'
_diffrn_measurement_method     \w
_diffrn_detector_area_resol_mean     10
_diffrn_reflns_number     11070
_diffrn_reflns_av_R_equivalents     0.0292
_diffrn_reflns_av_sigmaI/netI     0.0219
_diffrn_reflns_theta_min     2.39
_diffrn_reflns_theta_max     26.78
_diffrn_reflns_theta_full     25.00
_diffrn_measured_fraction_theta_max     0.992
_diffrn_measured_fraction_theta_full     1.000
_diffrn_reflns_limit_h_min     -10
_diffrn_reflns_limit_h_max     10
_diffrn_reflns_limit_k_min     -21
_diffrn_reflns_limit_k_max     21
_diffrn_reflns_limit_l_min     -10
_diffrn_reflns_limit_l_max     10
_diffrn_standards_number     .
_diffrn_standards_interval_count     .
_diffrn_standards_interval_time     .
_diffrn_standards_decay_%     .
_refine_special_details
;
 Refinement of F^2^ against ALL reflections.  The weighted R-factor wR and
 goodness of fit S are based on F^2^, conventional R-factors R are based
 on F, with F set to zero for negative F^2^. The threshold expression of
 F^2^ > 2sigma(F^2^) is used only for calculating R-factors(gt) etc. and is
 not relevant to the choice of reflections for refinement.  R-factors based
 on F^2^ are statistically about twice as large as those based on F, and R-
 factors based on ALL data will be even larger.
;
_reflns_number_total     2334
_reflns_number_gt     1898
_reflns_threshold_expression     I>2\s(I)
_refine_ls_structure_factor_coef     Fsqd
_refine_ls_matrix_type     full
_refine_ls_R_factor_all     0.0518
_refine_ls_R_factor_gt     0.0400
_refine_ls_wR_factor_gt     0.0977
_refine_ls_wR_factor_ref     0.1052
_refine_ls_goodness_of_fit_ref     1.034
_refine_ls_restrained_S_all     1.034
_refine_ls_number_reflns     2334
_refine_ls_number_parameters     146
_refine_ls_number_restraints     0
_refine_ls_hydrogen_treatment     constr
_refine_ls_weighting_scheme     calc
_refine_ls_weighting_details
         'calc w=1/[\s^2^(Fo^2^)+(0.0497P)^2^+0.2126P] where P=(Fo^2^+2Fc^2^)/3'
_atom_sites_solution_hydrogens     geom
_atom_sites_solution_primary     direct
_atom_sites_solution_secondary     difmap
_refine_ls_shift/su_max     0.000
_refine_ls_shift/su_mean     0.000
_refine_diff_density_max     0.149
_refine_diff_density_min     -0.199
_refine_ls_extinction_method     none
_refine_ls_extinction_coef     ?
loop_
    _atom_type_symbol
    _atom_type_description
    _atom_type_scat_dispersion_real
    _atom_type_scat_dispersion_imag
    _atom_type_scat_source
    'C' 'C' 0.0033 0.0016
                         'International Tables Vol C Tables 4.2.6.8 and 6.1.1.4'
    'H' 'H' 0.0000 0.0000
                         'International Tables Vol C Tables 4.2.6.8 and 6.1.1.4'
    'N' 'N' 0.0061 0.0033
                         'International Tables Vol C Tables 4.2.6.8 and 6.1.1.4'
    'O' 'O' 0.0106 0.0060
                         'International Tables Vol C Tables 4.2.6.8 and 6.1.1.4'
_computing_data_collection     'APEX2 (Bruker, 2004)'
_computing_cell_refinement     'APEX2 (Bruker, 2004)'
_computing_data_reduction     'SAINT (Bruker, 2004)'
_computing_structure_solution     'SHELXS97 (Sheldrick, 2008)'
_computing_structure_refinement     'SHELXL97 (Sheldrick, 2008)'
_computing_molecular_graphics     'ORTEP-3 (Ferrugia, 1997)'
_computing_publication_material
                           'SHELXL-97 (Sheldrick, 2008) and PLATON (Spek, 2003)'
loop_
    _atom_site_type_symbol
    _atom_site_label
    _atom_site_fract_x
    _atom_site_fract_y
    _atom_site_fract_z
    _atom_site_U_iso_or_equiv
    _atom_site_adp_type
    _atom_site_calc_flag
    _atom_site_refinement_flags
    _atom_site_occupancy
    _atom_site_disorder_assembly
    _atom_site_disorder_group
    C C1 0.41850(18) 0.62548(8) 0.62150(18) 0.0419(3) Uani d . 1 . .
    H H1 0.5200 0.6388 0.7217 0.050 Uiso calc R 1 . .
    C C2 0.3279(2) 0.68137(8) 0.4981(2) 0.0506(4) Uani d . 1 . .
    H H2 0.3685 0.7330 0.5160 0.061 Uiso calc R 1 . .
    C C3 0.1766(2) 0.66211(9) 0.3472(2) 0.0527(4) Uani d . 1 . .
    H H3 0.1186 0.7011 0.2659 0.063 Uiso calc R 1 . .
    C C4 0.11103(19) 0.58687(8) 0.31534(17) 0.0457(3) Uani d . 1 . .
    H H4 0.0102 0.5741 0.2140 0.055 Uiso calc R 1 . .
    C C5 0.20092(16) 0.53077(8) 0.44009(15) 0.0359(3) Uani d . 1 . .
    C C6 0.35512(16) 0.54847(7) 0.59327(15) 0.0343(3) Uani d . 1 . .
    C C7 0.40707(16) 0.47683(7) 0.69054(15) 0.0350(3) Uani d . 1 . .
    C C8 0.55752(16) 0.45924(8) 0.85455(16) 0.0392(3) Uani d . 1 . .
    C C9 0.56815(19) 0.37540(9) 0.91598(19) 0.0490(4) Uani d . 1 . .
    H H9A 0.6218 0.3752 1.0417 0.059 Uiso calc R 1 . .
    H H9B 0.6462 0.3461 0.8811 0.059 Uiso calc R 1 . .
    C C10 0.38967(19) 0.33358(9) 0.84713(19) 0.0509(4) Uani d . 1 . .
    H H10A 0.3178 0.3574 0.8970 0.061 Uiso calc R 1 . .
    H H10B 0.4091 0.2790 0.8832 0.061 Uiso calc R 1 . .
    C C11 0.28888(19) 0.33744(8) 0.65050(19) 0.0465(3) Uani d . 1 . .
    H H11A 0.3476 0.3049 0.5989 0.056 Uiso calc R 1 . .
    H H11B 0.1682 0.3182 0.6123 0.056 Uiso calc R 1 . .
    C C12 0.28502(16) 0.42042(7) 0.59547(16) 0.0364(3) Uani d . 1 . .
    C C13 0.01251(17) 0.41064(8) 0.30768(17) 0.0431(3) Uani d . 1 . .
    H H13A -0.0791 0.4483 0.2400 0.052 Uiso calc R 1 . .
    H H13B -0.0388 0.3740 0.3593 0.052 Uiso calc R 1 . .
    C C14 0.0697(2) 0.36655(11) 0.1896(2) 0.0595(4) Uani d . 1 . .
    H H14A 0.1250 0.4022 0.1418 0.089 Uiso calc R 1 . .
    H H14B -0.0326 0.3429 0.0973 0.089 Uiso calc R 1 . .
    H H14C 0.1534 0.3264 0.2543 0.089 Uiso calc R 1 . .
    N N1 0.16080(13) 0.45195(6) 0.44527(13) 0.0372(3) Uani d . 1 . .
    O O1 0.67261(13) 0.50731(6) 0.93817(12) 0.0530(3) Uani d . 1 . .
loop_
    _atom_site_aniso_label
    _atom_site_aniso_U_11
    _atom_site_aniso_U_22
    _atom_site_aniso_U_33
    _atom_site_aniso_U_12
    _atom_site_aniso_U_13
    _atom_site_aniso_U_23
    C1 0.0411(7) 0.0438(7) 0.0420(7) -0.0052(6) 0.0196(6) -0.0026(6)
    C2 0.0601(9) 0.0400(7) 0.0568(9) -0.0026(7) 0.0307(8) 0.0030(6)
    C3 0.0602(9) 0.0474(8) 0.0506(8) 0.0113(7) 0.0248(7) 0.0144(7)
    C4 0.0426(8) 0.0533(8) 0.0364(7) 0.0082(6) 0.0134(6) 0.0042(6)
    C5 0.0341(6) 0.0409(7) 0.0335(6) 0.0027(5) 0.0158(5) -0.0019(5)
    C6 0.0321(6) 0.0397(7) 0.0331(6) 0.0006(5) 0.0164(5) -0.0013(5)
    C7 0.0314(6) 0.0387(7) 0.0336(6) 0.0000(5) 0.0133(5) -0.0012(5)
    C8 0.0312(6) 0.0514(8) 0.0344(6) 0.0007(6) 0.0140(5) -0.0014(6)
    C9 0.0422(8) 0.0549(9) 0.0430(7) 0.0080(6) 0.0128(6) 0.0090(6)
    C10 0.0509(9) 0.0447(8) 0.0546(8) 0.0030(6) 0.0213(7) 0.0113(6)
    C11 0.0443(8) 0.0370(7) 0.0535(8) -0.0003(6) 0.0176(6) -0.0008(6)
    C12 0.0327(6) 0.0393(7) 0.0362(6) 0.0019(5) 0.0145(5) -0.0018(5)
    C13 0.0311(7) 0.0491(8) 0.0415(7) -0.0042(6) 0.0093(5) -0.0086(6)
    C14 0.0462(9) 0.0782(11) 0.0497(8) -0.0101(8) 0.0172(7) -0.0251(8)
    N1 0.0318(5) 0.0389(6) 0.0346(6) -0.0001(4) 0.0092(4) -0.0041(4)
    O1 0.0399(5) 0.0643(7) 0.0420(5) -0.0092(5) 0.0067(4) -0.0038(5)
_geom_special_details
;
 All esds (except the esd in the dihedral angle between two l.s. planes)
 are estimated using the full covariance matrix.  The cell esds are taken
 into account individually in the estimation of esds in distances, angles
 and torsion angles; correlations between esds in cell parameters are only
 used when they are defined by crystal symmetry.  An approximate (isotropic)
 treatment of cell esds is used for estimating esds involving l.s. planes.
;
loop_
    _geom_bond_atom_site_label_1
    _geom_bond_atom_site_label_2
    _geom_bond_site_symmetry_2
    _geom_bond_distance
    _geom_bond_publ_flag
    C1 C2 . 1.376(2) ?
    C1 C6 . 1.395(2) ?
    C1 H1 . 0.9300 ?
    C2 C3 . 1.391(2) ?
    C2 H2 . 0.9300 ?
    C3 C4 . 1.373(2) ?
    C3 H3 . 0.9300 ?
    C4 C5 . 1.383(2) ?
    C4 H4 . 0.9300 ?
    C5 N1 . 1.390(2) ?
    C5 C6 . 1.408(2) ?
    C6 C7 . 1.434(2) ?
    C7 C12 . 1.376(2) ?
    C7 C8 . 1.445(2) ?
    C8 O1 . 1.225(2) ?
    C8 C9 . 1.512(2) ?
    C9 C10 . 1.518(2) ?
    C9 H9A . 0.9700 ?
    C9 H9B . 0.9700 ?
    C10 C11 . 1.520(2) ?
    C10 H10A . 0.9700 ?
    C10 H10B . 0.9700 ?
    C11 C12 . 1.486(2) ?
    C11 H11A . 0.9700 ?
    C11 H11B . 0.9700 ?
    C12 N1 . 1.358(2) ?
    C13 N1 . 1.460(2) ?
    C13 C14 . 1.503(2) ?
    C13 H13A . 0.9700 ?
    C13 H13B . 0.9700 ?
    C14 H14A . 0.9600 ?
    C14 H14B . 0.9600 ?
    C14 H14C . 0.9600 ?
loop_
    _geom_angle_atom_site_label_1
    _geom_angle_atom_site_label_2
    _geom_angle_atom_site_label_3
    _geom_angle_site_symmetry_1
    _geom_angle_site_symmetry_3
    _geom_angle
    _geom_angle_publ_flag
    C2 C1 C6 . . 118.67(13) ?
    C2 C1 H1 . . 120.7 ?
    C6 C1 H1 . . 120.7 ?
    C1 C2 C3 . . 121.19(14) ?
    C1 C2 H2 . . 119.4 ?
    C3 C2 H2 . . 119.4 ?
    C4 C3 C2 . . 121.57(13) ?
    C4 C3 H3 . . 119.2 ?
    C2 C3 H3 . . 119.2 ?
    C3 C4 C5 . . 117.31(13) ?
    C3 C4 H4 . . 121.3 ?
    C5 C4 H4 . . 121.3 ?
    C4 C5 N1 . . 129.54(12) ?
    C4 C5 C6 . . 122.31(12) ?
    N1 C5 C6 . . 108.12(10) ?
    C1 C6 C5 . . 118.94(12) ?
    C1 C6 C7 . . 134.87(12) ?
    C5 C6 C7 . . 106.15(11) ?
    C12 C7 C6 . . 107.16(11) ?
    C12 C7 C8 . . 122.03(12) ?
    C6 C7 C8 . . 130.79(12) ?
    O1 C8 C7 . . 123.48(13) ?
    O1 C8 C9 . . 121.17(12) ?
    C7 C8 C9 . . 115.32(11) ?
    C8 C9 C10 . . 114.35(11) ?
    C8 C9 H9A . . 108.7 ?
    C10 C9 H9A . . 108.7 ?
    C8 C9 H9B . . 108.7 ?
    C10 C9 H9B . . 108.7 ?
    H9A C9 H9B . . 107.6 ?
    C9 C10 C11 . . 112.13(12) ?
    C9 C10 H10A . . 109.2 ?
    C11 C10 H10A . . 109.2 ?
    C9 C10 H10B . . 109.2 ?
    C11 C10 H10B . . 109.2 ?
    H10A C10 H10B . . 107.9 ?
    C12 C11 C10 . . 108.58(11) ?
    C12 C11 H11A . . 110.0 ?
    C10 C11 H11A . . 110.0 ?
    C12 C11 H11B . . 110.0 ?
    C10 C11 H11B . . 110.0 ?
    H11A C11 H11B . . 108.4 ?
    N1 C12 C7 . . 109.97(11) ?
    N1 C12 C11 . . 125.32(11) ?
    C7 C12 C11 . . 124.71(11) ?
    N1 C13 C14 . . 112.16(11) ?
    N1 C13 H13A . . 109.2 ?
    C14 C13 H13A . . 109.2 ?
    N1 C13 H13B . . 109.2 ?
    C14 C13 H13B . . 109.2 ?
    H13A C13 H13B . . 107.9 ?
    C13 C14 H14A . . 109.5 ?
    C13 C14 H14B . . 109.5 ?
    H14A C14 H14B . . 109.5 ?
    C13 C14 H14C . . 109.5 ?
    H14A C14 H14C . . 109.5 ?
    H14B C14 H14C . . 109.5 ?
    C12 N1 C5 . . 108.60(10) ?
    C12 N1 C13 . . 126.60(11) ?
    C5 N1 C13 . . 124.77(11) ?
loop_
    _geom_torsion_atom_site_label_1
    _geom_torsion_atom_site_label_2
    _geom_torsion_atom_site_label_3
    _geom_torsion_atom_site_label_4
    _geom_torsion_site_symmetry_1
    _geom_torsion_site_symmetry_2
    _geom_torsion_site_symmetry_3
    _geom_torsion_site_symmetry_4
    _geom_torsion
    _geom_torsion_publ_flag
    C6 C1 C2 C3 . . . . -0.4(2) ?
    C1 C2 C3 C4 . . . . 0.3(2) ?
    C2 C3 C4 C5 . . . . 0.3(2) ?
    C3 C4 C5 N1 . . . . 177.12(13) ?
    C3 C4 C5 C6 . . . . -0.9(2) ?
    C2 C1 C6 C5 . . . . -0.11(18) ?
    C2 C1 C6 C7 . . . . -177.39(13) ?
    C4 C5 C6 C1 . . . . 0.80(18) ?
    N1 C5 C6 C1 . . . . -177.59(11) ?
    C4 C5 C6 C7 . . . . 178.79(12) ?
    N1 C5 C6 C7 . . . . 0.40(13) ?
    C1 C6 C7 C12 . . . . 177.16(14) ?
    C5 C6 C7 C12 . . . . -0.36(13) ?
    C1 C6 C7 C8 . . . . -4.6(2) ?
    C5 C6 C7 C8 . . . . 177.88(12) ?
    C12 C7 C8 O1 . . . . 176.58(12) ?
    C6 C7 C8 O1 . . . . -1.4(2) ?
    C12 C7 C8 C9 . . . . -1.59(18) ?
    C6 C7 C8 C9 . . . . -179.60(13) ?
    O1 C8 C9 C10 . . . . 155.68(13) ?
    C7 C8 C9 C10 . . . . -26.10(17) ?
    C8 C9 C10 C11 . . . . 53.43(17) ?
    C9 C10 C11 C12 . . . . -50.05(16) ?
    C6 C7 C12 N1 . . . . 0.19(14) ?
    C8 C7 C12 N1 . . . . -178.24(11) ?
    C6 C7 C12 C11 . . . . -179.46(12) ?
    C8 C7 C12 C11 . . . . 2.1(2) ?
    C10 C11 C12 N1 . . . . -155.43(12) ?
    C10 C11 C12 C7 . . . . 24.16(19) ?
    C7 C12 N1 C5 . . . . 0.06(14) ?
    C11 C12 N1 C5 . . . . 179.71(12) ?
    C7 C12 N1 C13 . . . . 178.10(11) ?
    C11 C12 N1 C13 . . . . -2.2(2) ?
    C4 C5 N1 C12 . . . . -178.53(13) ?
    C6 C5 N1 C12 . . . . -0.29(13) ?
    C4 C5 N1 C13 . . . . 3.4(2) ?
    C6 C5 N1 C13 . . . . -178.38(11) ?
    C14 C13 N1 C12 . . . . -80.84(17) ?
    C14 C13 N1 C5 . . . . 96.90(16) ?
loop_
    _geom_hbond_atom_site_label_D
    _geom_hbond_atom_site_label_H
    _geom_hbond_atom_site_label_A
    _geom_hbond_site_symmetry_A
    _geom_hbond_distance_DH
    _geom_hbond_distance_HA
    _geom_hbond_distance_DA
    _geom_hbond_angle_DHA
    C14 H14A O1 3_666 0.96 2.60 3.549(2) 169.7
