# Supplementary material for: 9-Ethyl-2,3-dihydro-9H-carbazol-4(1H)-one
Source: Acta Crystallogr Sect E Struct Rep Online. 2008 Aug 6;64(Pt 9):o1681. doi: 10.1107/S1600536808024318 (PMC2960498; doi:10.1107/S1600536808024318)
Supplement: Supplementary file 2 [file e-64-o1681-Isup2.hkl]

#
# h,k,l, Fc-squared, Fo-squared, sigma(Fo-squared) and status flag
#
data_I
_shelx_title ' ASPM2 in P2(1)/n'
_shelx_refln_list_code          4
_shelx_F_calc_maximum      173.87
_exptl_crystal_F_000       456.00
_reflns_d_resolution_high  0.7888
 
loop_
 _symmetry_equiv_pos_as_xyz
 'x, y, z'
 '-x+1/2, y+1/2, -z+1/2'
 '-x, -y, -z'
 'x-1/2, -y-1/2, z-1/2'
 
_cell_length_a     8.3742
_cell_length_b    17.0327
_cell_length_c     8.6083
_cell_angle_alpha  90.000
_cell_angle_beta  116.432
_cell_angle_gamma  90.000
 
_shelx_F_squared_multiplier     1.000
 
loop_
 _refln_index_h
 _refln_index_k
 _refln_index_l
 _refln_F_squared_calc
 _refln_F_squared_meas
 _refln_F_squared_sigma
 _refln_observed_status
   2   0   0      116.83      129.82      2.34 o
   4   0   0     1369.72     1393.50     27.14 o
   6   0   0       25.82       26.69      2.09 o
   8   0   0      127.07      138.73      8.46 o
   1   1   0     1110.28     1061.17     10.09 o
   2   1   0       53.17       52.59      0.81 o
   3   1   0      511.01      548.03      6.20 o
   4   1   0      414.50      411.79      5.04 o
   5   1   0      121.03      134.12      3.11 o
   6   1   0        0.74       -0.16      0.64 o
   7   1   0      123.04      120.28      3.41 o
   8   1   0       47.34       37.28      3.28 o
   9   1   0        7.26        8.29      2.17 o
   0   2   0    10102.38     8828.27    138.64 o
   1   2   0       14.15       13.95      0.32 o
   2   2   0        3.54        6.41      0.30 o
   3   2   0      781.74      810.02      9.24 o
   4   2   0       68.25       72.22      1.49 o
   5   2   0       12.11       15.47      1.09 o
   6   2   0       41.77       33.87      1.67 o
   7   2   0        0.32       -0.34      0.80 o
   8   2   0       16.43       19.02      4.61 o
   9   2   0        3.31        4.44      1.89 o
   1   3   0       32.74       36.16      0.58 o
   2   3   0      420.55      398.35      3.80 o
   3   3   0       79.19       83.03      1.37 o
   4   3   0      528.43      561.39      7.09 o
   5   3   0       14.72       15.68      1.11 o
   6   3   0        0.00       -0.02      0.65 o
   7   3   0       16.67       14.93      1.43 o
   8   3   0      115.28      111.53      5.34 o
   9   3   0       20.22       22.76      2.66 o
   0   4   0     2756.03     2417.99     26.44 o
   1   4   0        3.73        4.29      0.22 o
   2   4   0     1198.49     1188.27     10.34 o
   3   4   0      406.35      418.62      6.03 o
   4   4   0       51.38       59.16      1.44 o
   5   4   0       73.55       70.13      2.17 o
   6   4   0      169.46      164.97      3.88 o
   7   4   0       69.22       77.76      2.75 o
   8   4   0        2.39        1.99      1.12 o
   9   4   0        0.05        1.45      1.05 o
   1   5   0     1904.99     1850.85     17.28 o
   2   5   0       16.63       15.25      0.46 o
   3   5   0       74.69       66.73      1.18 o
   4   5   0      313.32      300.32      4.68 o
   5   5   0        2.86        4.45      0.70 o
   6   5   0       23.56       22.56      1.48 o
   7   5   0       85.23       86.39      2.84 o
   8   5   0      137.39      129.52      4.35 o
   9   5   0        0.19        0.13      1.18 o
   0   6   0     2350.19     2290.50     25.19 o
   1   6   0        5.39        5.89      0.37 o
   2   6   0      912.68      920.53     10.27 o
   3   6   0      170.91      195.22      2.45 o
   4   6   0      215.71      213.24      3.83 o
   5   6   0       25.98       28.56      1.13 o
   6   6   0       10.68       15.06      1.09 o
   7   6   0       26.19       29.41      1.77 o
   8   6   0       79.04       79.17      3.36 o
   9   6   0        5.53        8.08      2.16 o
   1   7   0     1084.97     1132.63     11.06 o
   2   7   0      141.18      137.04      1.87 o
   3   7   0       28.91       29.88      0.79 o
   4   7   0      101.48      119.62      2.41 o
   5   7   0       23.99       23.21      1.15 o
   6   7   0       55.28       56.51      2.19 o
   7   7   0        6.25        5.76      1.14 o
   8   7   0      103.47      110.66      5.51 o
   0   8   0      109.52      126.17      2.32 o
   1   8   0        4.78        3.23      0.79 o
   2   8   0      515.37      512.72      5.83 o
   3   8   0      231.69      260.90      3.79 o
   4   8   0        0.37        0.09      0.42 o
   5   8   0       41.25       43.40      1.53 o
   6   8   0      141.42      142.05      2.89 o
   7   8   0      124.45      117.79      5.35 o
   8   8   0       29.12       35.91      3.36 o
   1   9   0        5.29        5.48      0.41 o
   2   9   0      106.91      114.19      1.83 o
   3   9   0       60.90       58.64      1.31 o
   4   9   0      240.94      231.93      4.86 o
   5   9   0        1.80        2.31      0.64 o
   6   9   0        1.21        0.95      0.83 o
   7   9   0        1.14        2.99      1.58 o
   8   9   0        4.75        6.79      2.31 o
   0  10   0      382.92      425.87      6.49 o
   1  10   0       72.60       77.01      1.41 o
   2  10   0       20.05       24.65      0.95 o
   3  10   0       16.22       15.88      0.84 o
   4  10   0       50.10       45.45      1.69 o
   5  10   0      147.26      145.68      3.82 o
   6  10   0        0.09       -0.73      1.00 o
   7  10   0        0.19        1.70      1.38 o
   8  10   0        9.30       12.05      3.60 o
   1  11   0      102.81      102.88      1.76 o
   2  11   0       56.05       56.30      1.29 o
   3  11   0      454.33      446.19      6.03 o
   4  11   0       17.14       15.94      0.95 o
   5  11   0      133.57      120.45      3.50 o
   6  11   0       32.60       24.46      2.18 o
   7  11   0        5.51        5.41      1.87 o
   8  11   0       10.67        8.13      2.36 o
   0  12   0       14.63       12.54      0.82 o
   1  12   0       26.90       29.93      0.95 o
   2  12   0      247.13      235.90      3.68 o
   3  12   0       67.63       64.52      1.70 o
   4  12   0       43.68       38.60      1.40 o
   5  12   0        0.94        0.91      0.73 o
   6  12   0       41.92       38.32      2.66 o
   7  12   0        5.92        4.56      2.18 o
   1  13   0      104.05       97.66      1.82 o
   2  13   0      782.36      747.52      9.39 o
   3  13   0      128.40      132.98      2.63 o
   4  13   0        0.00       -0.23      0.53 o
   5  13   0      136.00      142.95      3.62 o
   6  13   0        1.09        2.43      1.07 o
   7  13   0        5.48        2.60      1.51 o
   0  14   0      118.27      110.02      2.56 o
   1  14   0      107.56       92.99      1.73 o
   2  14   0        1.94        3.01      0.68 o
   3  14   0       67.23       61.57      1.78 o
   4  14   0       18.31       16.26      1.07 o
   5  14   0       50.68       56.03      3.72 o
   6  14   0        2.40        4.22      1.24 o
   7  14   0        6.21        4.64      1.82 o
   1  15   0        0.54       -0.16      0.71 o
   2  15   0      706.26      663.71      8.70 o
   3  15   0       18.14       15.82      1.05 o
   4  15   0       30.04       30.65      1.42 o
   5  15   0       54.45       58.25      5.20 o
   6  15   0        0.39        0.23      1.42 o
   0  16   0       39.19       34.79      1.89 o
   1  16   0       32.43       31.93      1.42 o
   2  16   0        6.58        5.44      0.79 o
   3  16   0        1.32        0.52      0.62 o
   4  16   0        7.93        9.99      1.12 o
   5  16   0        3.98        3.95      1.78 o
   6  16   0        0.24        0.30      1.75 o
   1  17   0       68.24       64.54      2.04 o
   2  17   0        0.81        0.35      0.58 o
   3  17   0       14.77       13.94      1.60 o
   4  17   0        2.36        1.80      1.04 o
   5  17   0        1.91        0.41      1.25 o
   0  18   0        0.03        0.62      0.79 o
   1  18   0        0.12        1.26      0.63 o
   2  18   0       19.22       27.33      1.35 o
   3  18   0        0.01        0.30      0.94 o
   4  18   0       14.27       13.04      1.76 o
   5  18   0        1.30        2.60      1.66 o
   1  19   0        2.96        4.67      0.97 o
   2  19   0       14.53       23.59      1.86 o
   3  19   0        2.49        2.41      1.12 o
   4  19   0        2.29        2.44      1.30 o
   0  20   0       27.69       34.52      3.36 o
   1  20   0       26.18       33.57      2.86 o
   2  20   0        0.70        2.55      1.19 o
   3  20   0        3.11        2.47      1.33 o
   1  21   0       19.54       19.96      2.47 o
   2  21   0       11.52       16.52      4.94 o
  -9   0   1       67.77       53.26      5.69 o
  -7   0   1      112.44      111.74      4.57 o
  -5   0   1       39.78       43.18      1.77 o
  -3   0   1      976.20      964.17     11.17 o
  -1   0   1      950.99      846.66      9.90 o
   1   0   1     1458.50     1393.38     18.85 o
   3   0   1        2.06        4.84      0.68 o
   5   0   1       57.74       56.36      2.72 o
   7   0   1      211.33      209.90     10.14 o
   9   0   1       12.73       12.25      2.25 o
  -9   1   1        6.20        2.52      1.82 o
  -8   1   1      106.23      102.45      3.37 o
  -7   1   1       19.39       19.64      1.50 o
  -6   1   1      148.00      145.37      3.53 o
  -5   1   1      172.81      190.98      3.00 o
  -4   1   1        5.94        5.04      0.44 o
  -3   1   1       43.59       40.01      0.68 o
  -2   1   1    11707.68    11002.00     85.42 o
  -1   1   1      167.40      141.53      1.43 o
   0   1   1     3555.80     3205.04     44.33 o
   1   1   1     2052.46     2007.53     17.78 o
   2   1   1      385.61      408.08      4.61 o
   3   1   1      298.79      329.81      4.51 o
   4   1   1       27.89       42.20      1.35 o
   5   1   1       41.10       41.31      1.49 o
   6   1   1        5.95        4.04      0.96 o
   7   1   1       28.88       24.66      2.32 o
   8   1   1        6.36        5.57      1.16 o
   9   1   1        0.72        0.27      1.59 o
  -9   2   1       44.62       48.34      3.84 o
  -8   2   1       99.67       94.48      3.22 o
  -7   2   1       46.47       46.17      2.10 o
  -6   2   1       71.34       72.06      2.37 o
  -5   2   1      310.57      314.53      4.91 o
  -4   2   1       12.98       12.27      0.61 o
  -3   2   1      845.95      824.11      6.78 o
  -2   2   1     2020.73     1932.89     15.78 o
  -1   2   1      198.76      196.14      1.72 o
   0   2   1     1022.19      991.71      8.42 o
   1   2   1     1492.03     1392.21     12.59 o
   2   2   1     1145.73     1123.20     11.12 o
   3   2   1      574.49      621.21      7.01 o
   4   2   1      152.41      145.93      2.81 o
   5   2   1      243.17      239.44      4.68 o
   6   2   1      259.32      249.96      4.50 o
   7   2   1       18.78       18.13      1.78 o
   8   2   1       28.84       28.78      2.55 o
  -9   3   1        1.16        4.00      1.82 o
  -8   3   1       12.83       17.23      1.62 o
  -7   3   1        0.46       -0.35      0.80 o
  -6   3   1        4.99        3.37      0.83 o
  -5   3   1      250.62      280.21      4.52 o
  -4   3   1       77.93       82.75      1.52 o
  -3   3   1      237.62      240.80      2.80 o
  -2   3   1     2986.89     2904.90     24.92 o
  -1   3   1     1491.41     1356.77     10.56 o
   0   3   1       72.64       76.64      0.84 o
   1   3   1      150.87      140.42      1.41 o
   2   3   1      147.69      134.24      1.74 o
   3   3   1      310.53      340.40      3.86 o
   4   3   1       12.69       12.41      0.68 o
   5   3   1        8.54       10.25      0.86 o
   6   3   1      136.94      133.36      3.00 o
   7   3   1       56.59       63.30      3.98 o
   8   3   1       14.19       13.14      1.75 o
  -9   4   1        2.04        2.35      1.67 o
  -8   4   1      189.70      192.09      5.24 o
  -7   4   1       82.00       79.70      2.76 o
  -6   4   1       59.06       51.96      2.20 o
  -5   4   1      325.29      332.77      5.41 o
  -4   4   1      168.51      179.76      2.78 o
  -3   4   1        9.65       12.07      0.77 o
  -2   4   1      374.50      372.90      3.63 o
  -1   4   1        4.03        5.74      0.29 o
   0   4   1      430.53      411.30      3.26 o
   1   4   1       83.70       74.20      0.91 o
   2   4   1       65.76       65.04      1.44 o
   3   4   1     1448.26     1598.28     14.81 o
   4   4   1       41.90       38.69      1.11 o
   5   4   1      115.07      109.45      2.47 o
   6   4   1      351.04      323.15      5.42 o
   7   4   1        4.62        2.66      1.10 o
   8   4   1       23.80       18.19      3.40 o
  -9   5   1       14.23       10.59      2.37 o
  -8   5   1        0.02       -0.20      1.06 o
  -7   5   1        1.23        0.97      0.90 o
  -6   5   1        5.06        5.95      0.94 o
  -5   5   1        8.04        5.82      0.76 o
  -4   5   1        1.51        1.01      0.39 o
  -3   5   1      477.96      488.44      6.04 o
  -2   5   1        0.94        0.89      0.19 o
  -1   5   1      112.56      106.29      1.05 o
   0   5   1       12.84       11.57      0.32 o
   1   5   1       86.56       73.17      1.03 o
   2   5   1       59.57       56.20      1.03 o
   3   5   1        4.25        2.22      0.38 o
   4   5   1       12.32       11.35      0.67 o
   5   5   1        3.37        3.75      0.66 o
   6   5   1       17.55       17.53      1.21 o
   7   5   1        1.71        3.53      1.06 o
   8   5   1       20.38       25.04      2.18 o
  -9   6   1        0.03        0.21      1.55 o
  -8   6   1      205.50      212.70      6.20 o
  -7   6   1      106.48      102.13      3.20 o
  -6   6   1       18.28       17.88      1.23 o
  -5   6   1      110.83      125.95      3.15 o
  -4   6   1      252.89      272.48      3.92 o
  -3   6   1        0.55       -0.23      0.28 o
  -2   6   1        0.00       -0.18      0.18 o
  -1   6   1       34.33       31.77      0.51 o
   0   6   1      777.38      786.80      6.95 o
   1   6   1        0.69        0.79      0.21 o
   2   6   1     1772.61     1854.67     19.27 o
   3   6   1     1007.84     1075.70     10.89 o
   4   6   1       32.42       35.78      1.17 o
   5   6   1        8.35        7.58      0.82 o
   6   6   1      291.32      276.42      5.52 o
   7   6   1       24.39       23.40      1.90 o
   8   6   1       13.41       13.10      1.72 o
  -9   7   1        1.87        0.82      1.58 o
  -8   7   1       23.33       27.15      1.82 o
  -7   7   1       85.15       81.56      2.90 o
  -6   7   1       79.03       83.60      2.44 o
  -5   7   1       72.64       77.61      2.12 o
  -4   7   1        0.03       -0.02      0.49 o
  -3   7   1       48.98       64.64      1.44 o
  -2   7   1       56.12       70.16      1.26 o
  -1   7   1       11.19        9.41      0.37 o
   0   7   1     1644.82     1669.30     14.30 o
   1   7   1      745.23      803.63      7.16 o
   2   7   1      117.73      131.14      2.11 o
   3   7   1      149.13      162.13      2.40 o
   4   7   1      166.83      163.01      3.07 o
   5   7   1      373.50      353.86      5.18 o
   6   7   1       27.58       25.14      1.57 o
   7   7   1        3.85        6.35      1.31 o
   8   7   1       10.73       10.25      2.22 o
  -9   8   1        3.31        4.13      2.43 o
  -8   8   1       39.15       37.64      3.30 o
  -7   8   1        1.44        2.12      0.76 o
  -6   8   1      117.25      117.24      2.53 o
  -5   8   1      152.37      159.74      3.32 o
  -4   8   1      188.81      185.82      2.88 o
  -3   8   1      129.10      120.76      2.19 o
  -2   8   1       26.42       27.85      0.98 o
  -1   8   1       21.52       22.56      0.54 o
   0   8   1      504.76      520.45      4.87 o
   1   8   1      108.17      110.89      1.42 o
   2   8   1      168.72      178.13      3.35 o
   3   8   1      270.20      272.15      3.58 o
   4   8   1        2.71        2.80      0.59 o
   5   8   1       68.94       68.26      1.85 o
   6   8   1       86.10       81.54      3.00 o
   7   8   1        3.21        4.35      3.50 o
   8   8   1        1.01        3.01      1.61 o
  -9   9   1        0.88        4.01      3.12 o
  -8   9   1       19.73       23.53      4.16 o
  -7   9   1       45.57       45.60      3.00 o
  -6   9   1      211.91      221.80      6.23 o
  -5   9   1      273.12      268.87      4.04 o
  -4   9   1      158.47      158.32      3.21 o
  -3   9   1      142.84      141.71      2.20 o
  -2   9   1     1565.88     1617.88     16.76 o
  -1   9   1        6.34        3.14      0.45 o
   0   9   1     1292.93     1382.90     12.61 o
   1   9   1      355.13      394.29      4.14 o
   2   9   1      122.64      142.71      2.20 o
   3   9   1       81.97       86.28      2.48 o
   4   9   1      475.81      481.55      7.05 o
   5   9   1      198.33      178.87      3.51 o
   6   9   1      113.72      109.50      5.18 o
   7   9   1       16.25       17.31      2.44 o
   8   9   1       10.59        9.31      2.17 o
  -8  10   1        1.66        0.85      1.45 o
  -7  10   1       30.36       30.09      1.85 o
  -6  10   1        4.65        4.07      1.09 o
  -5  10   1       10.14       10.32      1.05 o
  -4  10   1      146.28      137.15      2.55 o
  -3  10   1        2.47        1.87      0.46 o
  -2  10   1      231.42      224.26      3.02 o
  -1  10   1       28.32       24.62      0.62 o
   0  10   1      252.60      240.63      2.87 o
   1  10   1        9.53       11.61      0.51 o
   2  10   1       33.94       35.85      1.01 o
   3  10   1        2.65        2.11      0.58 o
   4  10   1        5.41        6.28      1.00 o
   5  10   1       16.43       18.70      1.50 o
   6  10   1        0.09        1.48      1.53 o
   7  10   1        0.00       -1.29      1.95 o
  -8  11   1        0.08       -1.58      2.59 o
  -7  11   1        6.73        8.49      1.38 o
  -6  11   1       96.86       95.98      3.23 o
  -5  11   1       50.95       53.41      1.97 o
  -4  11   1       14.89       12.84      0.86 o
  -3  11   1      301.78      301.85      4.38 o
  -2  11   1       50.81       56.73      1.26 o
  -1  11   1       33.07       28.22      0.69 o
   0  11   1        4.68        5.92      0.52 o
   1  11   1      113.36      111.93      1.67 o
   2  11   1       66.05       65.39      1.43 o
   3  11   1       44.28       41.16      1.53 o
   4  11   1      193.37      193.18      3.81 o
   5  11   1       27.25       24.71      2.08 o
   6  11   1       11.15       10.72      3.02 o
   7  11   1       13.60       13.98      2.46 o
  -8  12   1        3.08        5.61      2.24 o
  -7  12   1       51.20       47.70      3.00 o
  -6  12   1       51.99       55.89      2.53 o
  -5  12   1        0.30        0.33      0.55 o
  -4  12   1       18.95       16.87      1.42 o
  -3  12   1        7.66        7.22      0.70 o
  -2  12   1       23.61       24.86      1.03 o
  -1  12   1       21.24       22.43      0.65 o
   0  12   1       35.76       35.27      1.03 o
   1  12   1        1.38        2.74      0.44 o
   2  12   1        0.31       -0.45      0.45 o
   3  12   1       13.96       11.74      0.97 o
   4  12   1       67.06       65.26      2.09 o
   5  12   1      174.60      163.48      4.62 o
   6  12   1        4.70        5.44      4.20 o
   7  12   1       22.43       24.61      2.91 o
  -7  13   1       15.69       13.68      2.32 o
  -6  13   1      118.66      125.88      3.17 o
  -5  13   1       21.35       23.23      1.23 o
  -4  13   1       44.20       37.20      1.35 o
  -3  13   1        9.30       12.93      0.85 o
  -2  13   1        3.67        4.58      0.61 o
  -1  13   1       18.05       18.76      0.68 o
   0  13   1       63.34       61.52      1.16 o
   1  13   1      166.32      171.17      2.65 o
   2  13   1       87.37       95.15      2.12 o
   3  13   1        1.60        1.17      0.66 o
   4  13   1       77.11       79.83      2.37 o
   5  13   1       41.69       37.86      3.07 o
   6  13   1        9.52       14.52      1.72 o
   7  13   1       20.22       21.46      3.29 o
  -7  14   1       46.50       53.19      4.01 o
  -6  14   1       18.11       15.88      1.66 o
  -5  14   1        1.50        1.38      0.66 o
  -4  14   1      416.46      402.14      5.88 o
  -3  14   1       48.40       57.82      1.71 o
  -2  14   1        3.01        2.11      0.57 o
  -1  14   1        1.98        2.00      0.48 o
   0  14   1      398.14      366.12      4.31 o
   1  14   1        0.21        1.51      0.59 o
   2  14   1      237.75      224.14      3.75 o
   3  14   1        7.67        6.83      1.17 o
   4  14   1        0.28        0.42      1.04 o
   5  14   1        9.37        5.77      1.29 o
   6  14   1       15.85       17.34      1.86 o
  -7  15   1        6.31        5.69      2.06 o
  -6  15   1       20.98       22.26      2.91 o
  -5  15   1       10.49       12.51      1.26 o
  -4  15   1       53.46       61.42      1.84 o
  -3  15   1        2.16        2.31      0.93 o
  -2  15   1      200.82      193.10      3.36 o
  -1  15   1       12.33       12.91      0.88 o
   0  15   1      102.59      102.72      1.80 o
   1  15   1        0.01        0.37      0.57 o
   2  15   1        0.10        0.05      0.58 o
   3  15   1       20.90       21.30      1.55 o
   4  15   1       18.24       18.24      1.70 o
   5  15   1        0.01        0.10      0.99 o
   6  15   1       14.45       16.73      2.70 o
  -6  16   1        7.60       10.30      4.27 o
  -5  16   1        3.36        3.22      1.01 o
  -4  16   1       45.61       41.75      1.94 o
  -3  16   1       15.22       12.72      0.96 o
  -2  16   1       35.11       37.89      1.53 o
  -1  16   1       18.42       20.99      1.08 o
   0  16   1        0.58        1.54      0.54 o
   1  16   1       19.59       20.98      1.24 o
   2  16   1       88.15       79.69      2.10 o
   3  16   1        0.81        1.85      0.86 o
   4  16   1        0.19       -0.82      0.88 o
   5  16   1        0.52        0.87      1.05 o
  -6  17   1        5.54        5.63      2.13 o
  -5  17   1        0.46        0.21      1.03 o
  -4  17   1        5.49        2.96      0.96 o
  -3  17   1        1.13        2.11      0.82 o
  -2  17   1       16.10       14.69      1.43 o
  -1  17   1        6.76        4.67      0.77 o
   0  17   1       10.45        8.66      0.77 o
   1  17   1        0.00        0.77      0.55 o
   2  17   1        6.37        5.75      1.03 o
   3  17   1        0.10       -0.76      1.28 o
   4  17   1        5.98       10.69      2.08 o
   5  17   1        0.02       -0.61      1.68 o
  -5  18   1        0.21       -0.32      1.24 o
  -4  18   1        3.13        2.35      0.93 o
  -3  18   1        0.09        0.67      0.79 o
  -2  18   1        0.43        0.82      0.75 o
  -1  18   1        8.78        9.71      1.10 o
   0  18   1        2.40        2.57      0.70 o
   1  18   1        0.03        1.05      0.71 o
   2  18   1        2.35        2.12      0.77 o
   3  18   1       19.03       22.09      1.90 o
   4  18   1        0.80        0.35      1.44 o
  -4  19   1        6.35        5.48      1.42 o
  -3  19   1       26.07       27.97      1.81 o
  -2  19   1        5.94        9.20      1.33 o
  -1  19   1        4.82        5.52      1.03 o
   0  19   1       10.58       12.67      2.45 o
   1  19   1        0.58        0.08      0.76 o
   2  19   1        0.48        1.45      0.87 o
   3  19   1        2.91        4.99      1.33 o
   4  19   1       22.12       23.86      5.52 o
  -3  20   1       18.84       23.36      2.66 o
  -2  20   1        0.13        1.31      1.05 o
  -1  20   1        0.26        3.57      1.18 o
   0  20   1       12.42       12.58      1.52 o
   1  20   1       20.66       18.94      4.17 o
   2  20   1        0.02        0.53      2.12 o
   3  20   1        0.14        5.46      3.26 o
  -2  21   1       19.02       20.99      2.42 o
  -1  21   1        0.01        1.25      1.24 o
   0  21   1        0.24        3.12      1.53 o
   1  21   1        6.58        6.68      5.59 o
 -10   0   2        3.99        2.31      2.80 o
  -8   0   2       40.16       37.50      2.96 o
  -6   0   2       11.39       12.80      1.64 o
  -4   0   2      269.20      268.36      4.30 o
  -2   0   2    30230.33    27490.04    563.45 o
   0   0   2       91.51      101.10      3.75 o
   2   0   2      754.05      800.21     12.96 o
   4   0   2      404.79      411.58      6.37 o
   6   0   2      609.18      560.75     13.22 o
   8   0   2       37.74       40.34      3.30 o
 -10   1   2       12.11       12.69      2.67 o
  -9   1   2       14.55       14.56      1.69 o
  -8   1   2       11.84       11.48      1.39 o
  -7   1   2       16.36       16.37      1.39 o
  -6   1   2      100.71       92.59      2.69 o
  -5   1   2      165.48      171.54      3.09 o
  -4   1   2      484.78      499.16      5.59 o
  -3   1   2      721.75      750.08      6.34 o
  -2   1   2     6266.88     5968.93     45.92 o
  -1   1   2       70.22       90.78      0.88 o
   0   1   2        1.07        0.54      0.17 o
   1   1   2     2740.64     2748.50     23.49 o
   2   1   2       64.63       64.19      1.22 o
   3   1   2      226.32      263.57      3.99 o
   4   1   2        0.01       -0.35      0.35 o
   5   1   2      170.40      161.51      2.46 o
   6   1   2        1.43        0.18      1.17 o
   7   1   2       14.89       13.02      1.38 o
   8   1   2        1.09        1.84      1.03 o
 -10   2   2        0.22        1.14      1.72 o
  -9   2   2       60.65       59.73      2.99 o
  -8   2   2       23.82       22.24      1.69 o
  -7   2   2        6.79        2.55      0.86 o
  -6   2   2      131.38      125.40      3.22 o
  -5   2   2      540.04      523.97      6.05 o
  -4   2   2        0.73        0.23      0.29 o
  -3   2   2       11.32       15.23      0.51 o
  -2   2   2    11468.77    11080.36     85.26 o
  -1   2   2     5408.40     4997.79     44.82 o
   0   2   2      364.68      369.18      3.78 o
   1   2   2     1355.37     1338.00     12.88 o
   2   2   2      382.70      407.16      6.51 o
   3   2   2      194.13      205.66      2.64 o
   4   2   2       33.18       37.41      1.05 o
   5   2   2      704.73      687.89      8.71 o
   6   2   2       89.97       83.63      2.73 o
   7   2   2       26.02       26.58      1.82 o
   8   2   2        4.19        5.01      1.25 o
 -10   3   2       55.08       53.00      4.40 o
  -9   3   2        2.05        2.37      1.43 o
  -8   3   2        0.20        2.52      0.94 o
  -7   3   2       27.03       29.21      1.69 o
  -6   3   2       27.13       30.91      1.35 o
  -5   3   2      343.90      330.47      4.55 o
  -4   3   2        2.92        2.47      0.33 o
  -3   3   2        5.60        6.52      0.47 o
  -2   3   2     2472.91     2429.30     21.13 o
  -1   3   2     1685.94     1643.90     14.05 o
   0   3   2      248.16      229.58      2.22 o
   1   3   2      246.07      257.55      3.27 o
   2   3   2      148.21      153.92      2.00 o
   3   3   2      199.23      244.97      3.06 o
   4   3   2       12.73       11.66      0.77 o
   5   3   2       52.09       50.28      1.90 o
   6   3   2      162.89      149.99      4.34 o
   7   3   2       17.76       11.48      1.37 o
   8   3   2        0.97        2.55      0.98 o
 -10   4   2        5.65        0.44      1.91 o
  -9   4   2        4.51        4.63      2.05 o
  -8   4   2       30.08       32.64      3.57 o
  -7   4   2       27.92       28.17      1.69 o
  -6   4   2      287.73      286.17      4.78 o
  -5   4   2        5.28        5.45      0.57 o
  -4   4   2       61.34       64.16      1.95 o
  -3   4   2        0.36        0.72      0.29 o
  -2   4   2      586.06      630.77      5.99 o
  -1   4   2     1468.45     1402.56     11.01 o
   0   4   2     1443.82     1379.71     14.26 o
   1   4   2      192.40      179.65      2.35 o
   2   4   2        0.25        0.01      0.26 o
   3   4   2       52.03       51.78      1.22 o
   4   4   2       41.23       42.57      1.21 o
   5   4   2       70.15       73.39      2.03 o
   6   4   2       41.11       43.24      2.44 o
   7   4   2        1.91        2.56      0.94 o
   8   4   2        5.89        5.73      1.51 o
  -9   5   2      102.93      110.28      4.44 o
  -8   5   2        0.06       -0.40      0.87 o
  -7   5   2       14.84       15.68      1.37 o
  -6   5   2       17.86       18.77      0.92 o
  -5   5   2      356.35      357.32      4.89 o
  -4   5   2      176.07      178.56      2.49 o
  -3   5   2      325.62      320.42      3.39 o
  -2   5   2        1.04        0.51      0.21 o
  -1   5   2      369.91      358.39      3.38 o
   0   5   2      119.40      119.78      1.48 o
   1   5   2      461.29      511.87      5.02 o
   2   5   2       96.69      120.72      1.66 o
   3   5   2      174.31      167.44      2.21 o
   4   5   2       20.76       20.78      0.94 o
   5   5   2        2.49        3.73      0.85 o
   6   5   2      298.77      274.20      5.61 o
   7   5   2       19.66       19.23      2.30 o
   8   5   2        5.35        7.64      1.52 o
  -9   6   2        0.04        1.26      1.39 o
  -8   6   2        1.94        0.92      1.73 o
  -7   6   2        1.77        3.12      0.96 o
  -6   6   2       17.33       20.14      1.45 o
  -5   6   2       48.03       51.28      1.40 o
  -4   6   2      349.84      345.24      4.22 o
  -3   6   2       89.44       94.60      1.30 o
  -2   6   2        0.02       -0.07      0.20 o
  -1   6   2      329.24      332.87      3.22 o
   0   6   2      146.43      132.31      1.65 o
   1   6   2      199.48      209.47      2.42 o
   2   6   2        7.52        7.96      0.46 o
   3   6   2      126.37      143.35      2.62 o
   4   6   2       75.57       80.54      1.63 o
   5   6   2      131.55      139.46      3.38 o
   6   6   2      160.88      163.94      4.66 o
   7   6   2       33.68       37.41      2.21 o
   8   6   2        2.80        3.08      1.32 o
  -9   7   2       15.47       15.24      3.94 o
  -8   7   2       69.84       80.86      3.06 o
  -7   7   2        0.23        1.37      0.77 o
  -6   7   2        3.30        2.46      0.54 o
  -5   7   2       22.37       18.18      0.91 o
  -4   7   2      391.72      386.60      5.89 o
  -3   7   2      798.86      824.70      8.86 o
  -2   7   2      466.81      480.54      4.85 o
  -1   7   2      150.57      161.46      1.82 o
   0   7   2       58.99       66.99      1.02 o
   1   7   2       22.20       14.18      0.53 o
   2   7   2       64.77       78.64      1.41 o
   3   7   2       53.39       51.26      1.40 o
   4   7   2       29.88       28.97      1.08 o
   5   7   2       15.97       11.54      1.32 o
   6   7   2        6.25        4.87      1.50 o
   7   7   2        0.09        1.49      0.90 o
  -9   8   2       27.14       28.28      3.26 o
  -8   8   2       14.12       16.30      1.66 o
  -7   8   2       61.33       62.72      2.28 o
  -6   8   2        0.00        0.29      0.52 o
  -5   8   2      120.39      122.38      2.81 o
  -4   8   2       70.47       72.21      1.81 o
  -3   8   2       30.30       20.34      0.61 o
  -2   8   2       45.07       57.31      0.93 o
  -1   8   2      828.60      910.51      8.29 o
   0   8   2        5.78        7.04      0.37 o
   1   8   2        1.89        0.13      0.27 o
   2   8   2       18.75       24.02      0.81 o
   3   8   2        0.54       -0.09      0.63 o
   4   8   2       95.09       90.72      2.22 o
   5   8   2       17.76       14.95      1.45 o
   6   8   2       10.39        9.34      1.41 o
   7   8   2       18.37       21.60      2.14 o
  -9   9   2       11.43       10.87      2.56 o
  -8   9   2        0.94       -0.31      1.15 o
  -7   9   2        2.09        2.91      1.23 o
  -6   9   2       51.31       53.56      2.34 o
  -5   9   2       35.12       32.83      1.52 o
  -4   9   2        0.27        1.17      0.58 o
  -3   9   2      270.65      254.55      3.64 o
  -2   9   2       22.01       16.20      0.53 o
  -1   9   2        2.05        1.42      0.25 o
   0   9   2      136.89      143.88      1.81 o
   1   9   2      390.36      401.99      4.34 o
   2   9   2       15.99       12.87      0.68 o
   3   9   2       25.56       26.26      1.16 o
   4   9   2       58.15       53.45      1.75 o
   5   9   2        1.83        0.50      0.87 o
   6   9   2       16.27       12.45      2.07 o
   7   9   2        0.08        0.00      1.00 o
  -9  10   2       21.44       24.65      4.81 o
  -8  10   2        0.38        1.25      0.99 o
  -7  10   2      262.05      268.17      5.45 o
  -6  10   2        0.44       -0.08      0.76 o
  -5  10   2      251.54      249.35      4.63 o
  -4  10   2       20.41       19.82      0.95 o
  -3  10   2      194.01      179.55      2.84 o
  -2  10   2       18.55       24.60      0.68 o
  -1  10   2      178.00      196.09      2.27 o
   0  10   2        0.25        0.87      0.27 o
   1  10   2       20.13       21.48      0.75 o
   2  10   2       82.85       81.20      2.03 o
   3  10   2        0.08        0.80      0.60 o
   4  10   2       39.00       37.22      1.76 o
   5  10   2        2.16        1.00      1.43 o
   6  10   2       18.84       15.17      4.12 o
   7  10   2       25.42       28.89      3.75 o
  -8  11   2       44.59       42.80      2.68 o
  -7  11   2        0.06        2.00      1.58 o
  -6  11   2       22.02       21.50      1.43 o
  -5  11   2      339.07      324.70      4.87 o
  -4  11   2      316.41      305.78      4.48 o
  -3  11   2      160.12      154.35      2.59 o
  -2  11   2       64.32       66.97      1.28 o
  -1  11   2       85.30       85.25      1.36 o
   0  11   2       28.61       32.09      0.78 o
   1  11   2       97.24       99.65      1.82 o
   2  11   2        0.49        0.92      0.56 o
   3  11   2      815.99      772.05     10.87 o
   4  11   2        1.04        1.15      1.01 o
   5  11   2        6.95       12.12      2.70 o
   6  11   2        0.55        0.90      1.26 o
   7  11   2       22.96       22.21      2.33 o
  -8  12   2        0.28       -0.74      1.35 o
  -7  12   2        1.01        1.46      0.94 o
  -6  12   2       77.92       76.34      2.07 o
  -5  12   2       14.41       13.55      1.05 o
  -4  12   2      271.23      268.84      4.12 o
  -3  12   2        1.64        2.29      0.47 o
  -2  12   2       46.90       46.63      1.08 o
  -1  12   2        1.76        1.34      0.30 o
   0  12   2      107.56      101.58      1.66 o
   1  12   2      188.43      184.62      2.81 o
   2  12   2       66.24       58.18      1.69 o
   3  12   2        0.59        2.45      0.78 o
   4  12   2       80.09       80.18      3.06 o
   5  12   2       20.95       19.31      1.77 o
   6  12   2        5.16        4.79      2.21 o
  -8  13   2        0.32        0.95      1.50 o
  -7  13   2        9.34       12.64      1.38 o
  -6  13   2        5.65        5.18      1.03 o
  -5  13   2       44.14       42.06      1.46 o
  -4  13   2      111.29      109.12      2.26 o
  -3  13   2      279.44      265.48      4.03 o
  -2  13   2      110.58      111.56      1.88 o
  -1  13   2       13.73       16.47      0.80 o
   0  13   2      454.45      427.35      5.02 o
   1  13   2       63.44       66.15      1.53 o
   2  13   2       27.87       26.26      1.22 o
   3  13   2      449.10      427.33      7.78 o
   4  13   2        1.42        0.41      0.84 o
   5  13   2        0.63        2.30      1.40 o
   6  13   2        3.00        3.51      1.10 o
  -7  14   2       39.86       44.57      2.53 o
  -6  14   2        1.67        1.79      0.98 o
  -5  14   2        0.01        0.64      0.74 o
  -4  14   2       14.87       14.88      0.90 o
  -3  14   2       21.89       25.02      1.04 o
  -2  14   2       32.98       29.80      1.00 o
  -1  14   2       89.56       80.49      1.47 o
   0  14   2       23.09       20.27      0.83 o
   1  14   2       83.25       78.30      1.76 o
   2  14   2        2.84        2.49      0.81 o
   3  14   2        9.90        9.13      1.15 o
   4  14   2        1.89        1.79      0.86 o
   5  14   2        1.24        2.84      1.05 o
   6  14   2        9.35        9.40      1.44 o
  -7  15   2       34.30       42.99      3.78 o
  -6  15   2        0.01        2.11      0.92 o
  -5  15   2        4.41        2.77      0.89 o
  -4  15   2      228.02      218.95      4.53 o
  -3  15   2       68.86       63.81      1.92 o
  -2  15   2        4.26        3.90      0.64 o
  -1  15   2       10.05        9.40      0.74 o
   0  15   2      453.97      417.32      5.39 o
   1  15   2      164.11      170.60      3.77 o
   2  15   2       92.17       87.55      2.52 o
   3  15   2        0.01        0.29      0.74 o
   4  15   2        0.18        1.20      0.83 o
   5  15   2        1.69        1.62      0.99 o
  -6  16   2       28.70       30.74      1.89 o
  -5  16   2        5.10        5.66      1.07 o
  -4  16   2       62.68       59.92      2.27 o
  -3  16   2       26.00       31.93      1.69 o
  -2  16   2        9.62        8.27      0.79 o
  -1  16   2       81.65       78.33      1.76 o
   0  16   2      108.87      121.65      2.37 o
   1  16   2       11.62        7.02      0.99 o
   2  16   2        0.24       -0.34      0.80 o
   3  16   2        0.21        0.40      0.77 o
   4  16   2        1.03        0.60      0.85 o
   5  16   2        1.85        3.15      1.04 o
  -6  17   2        0.10        2.45      1.45 o
  -5  17   2        1.81        1.42      0.92 o
  -4  17   2       89.20       95.31      3.27 o
  -3  17   2       40.14       34.81      1.79 o
  -2  17   2       22.74       19.94      1.95 o
  -1  17   2        2.23        3.23      0.90 o
   0  17   2       37.35       32.31      1.34 o
   1  17   2        7.55        4.91      0.93 o
   2  17   2        2.12        2.38      0.85 o
   3  17   2        2.46        3.87      1.02 o
   4  17   2        0.09        1.02      1.54 o
  -5  18   2        3.82        5.82      2.30 o
  -4  18   2        1.09        2.57      1.18 o
  -3  18   2       47.36       50.44      2.52 o
  -2  18   2       29.74       35.75      2.11 o
  -1  18   2       11.72        8.42      1.26 o
   0  18   2       13.68       15.63      1.50 o
   1  18   2        7.36        3.93      0.97 o
   2  18   2       10.95       14.36      1.41 o
   3  18   2        0.07        1.31      0.97 o
   4  18   2       39.53       47.83      3.06 o
  -5  19   2        0.23       -1.36      3.38 o
  -4  19   2        0.06       -0.12      1.99 o
  -3  19   2       22.07       28.18      2.54 o
  -2  19   2        4.42        5.18      1.29 o
  -1  19   2        0.03        1.24      0.96 o
   0  19   2        6.80        9.19      1.46 o
   1  19   2       10.52       10.01      1.92 o
   2  19   2        0.02        0.42      0.89 o
   3  19   2       11.75        9.94      1.82 o
  -3  20   2        3.83        6.29      1.28 o
  -2  20   2        0.85        4.50      1.35 o
  -1  20   2        3.76        5.64      1.37 o
   0  20   2        0.76        1.27      1.59 o
   1  20   2        0.06       -0.07      1.09 o
   2  20   2        1.12       -0.94      2.77 o
  -2  21   2       12.22       17.56      5.20 o
  -1  21   2        7.56        6.55      1.58 o
   0  21   2        3.14        1.93      2.18 o
  -9   0   3       30.22       28.07      2.84 o
  -7   0   3      678.28      671.77     15.95 o
  -5   0   3       55.17       54.54      1.54 o
  -3   0   3        9.72       15.72      0.72 o
  -1   0   3      337.90      315.75      5.68 o
   1   0   3        0.78        2.32      0.40 o
   3   0   3       85.14       90.85      2.46 o
   5   0   3       14.22       13.19      1.76 o
   7   0   3        0.09        2.77      1.39 o
 -10   1   3      102.29      110.95      3.97 o
  -9   1   3        0.29        0.75      0.93 o
  -8   1   3       27.34       27.44      1.79 o
  -7   1   3      115.79      116.03      3.33 o
  -6   1   3        0.05        0.24      0.50 o
  -5   1   3        0.05       -0.05      0.29 o
  -4   1   3      928.32     1003.94      8.84 o
  -3   1   3      743.54      756.63      6.39 o
  -2   1   3       93.85       95.10      1.43 o
  -1   1   3       98.13      100.96      1.60 o
   0   1   3      323.26      332.66      4.97 o
   1   1   3        1.28        0.69      0.27 o
   2   1   3       34.14       50.92      0.94 o
   3   1   3      300.88      277.38      3.85 o
   4   1   3      204.02      197.42      3.22 o
   5   1   3        9.50       10.29      1.16 o
   6   1   3        0.12       -0.59      0.69 o
   7   1   3        2.31        2.31      1.02 o
 -10   2   3       34.94       45.74      3.29 o
  -9   2   3       24.87       24.92      1.91 o
  -8   2   3       25.58       24.82      2.00 o
  -7   2   3       23.03       22.70      1.60 o
  -6   2   3      156.29      163.13      2.81 o
  -5   2   3       59.88       55.77      1.28 o
  -4   2   3     1292.09     1316.30     10.94 o
  -3   2   3     2241.44     2209.28     18.67 o
  -2   2   3     1440.91     1468.65     13.82 o
  -1   2   3      353.54      345.54      3.59 o
   0   2   3      412.28      383.68      5.05 o
   1   2   3     1358.55     1479.91     16.20 o
   2   2   3      384.18      401.32      4.64 o
   3   2   3      360.49      348.84      4.36 o
   4   2   3       26.25       23.20      0.98 o
   5   2   3        6.94        7.64      1.10 o
   6   2   3        0.01        0.40      0.75 o
   7   2   3       33.05       39.64      2.25 o
 -10   3   3        7.86        9.80      1.95 o
  -9   3   3        1.17        0.17      0.97 o
  -8   3   3       50.24       47.93      2.25 o
  -7   3   3       99.76      101.87      3.09 o
  -6   3   3       12.67       10.46      0.76 o
  -5   3   3       66.25       67.18      1.30 o
  -4   3   3      455.82      463.63      4.71 o
  -3   3   3       94.23      102.56      1.66 o
  -2   3   3      130.90      137.62      1.68 o
  -1   3   3      151.31      158.14      1.75 o
   0   3   3        0.61        1.45      0.25 o
   1   3   3      118.62      128.94      1.67 o
   2   3   3       62.09       64.93      1.21 o
   3   3   3       89.59       87.39      1.65 o
   4   3   3      114.74      120.73      2.09 o
   5   3   3       67.80       72.20      2.48 o
   6   3   3       10.24       11.81      1.36 o
   7   3   3        0.91        3.00      1.19 o
 -10   4   3       27.90       29.01      6.20 o
  -9   4   3       69.95       76.92      4.46 o
  -8   4   3        0.56        2.60      0.96 o
  -7   4   3       42.07       36.66      1.98 o
  -6   4   3        5.07        5.19      0.62 o
  -5   4   3       43.59       34.96      1.03 o
  -4   4   3        8.45        8.87      0.45 o
  -3   4   3      370.14      355.39      3.66 o
  -2   4   3       41.93       50.95      0.82 o
  -1   4   3      787.46      781.02      8.30 o
   0   4   3      365.16      389.30      4.10 o
   1   4   3     1305.02     1437.76     14.91 o
   2   4   3      111.66      123.88      2.40 o
   3   4   3      126.74      109.85      1.80 o
   4   4   3      847.70      817.74     10.86 o
   5   4   3        0.21        0.06      0.73 o
   6   4   3      112.83       97.21      3.36 o
   7   4   3       69.20       82.33      3.05 o
 -10   5   3        0.04        2.02      1.91 o
  -9   5   3        6.64        6.67      1.36 o
  -8   5   3        6.78        9.36      1.31 o
  -7   5   3        1.04        2.59      0.78 o
  -6   5   3        8.82        9.37      0.70 o
  -5   5   3      222.76      235.37      3.51 o
  -4   5   3      124.68      126.04      1.90 o
  -3   5   3      673.97      676.39      6.55 o
  -2   5   3      404.13      426.79      4.32 o
  -1   5   3      212.21      229.45      2.69 o
   0   5   3      291.93      309.95      4.00 o
   1   5   3        8.64        6.13      0.41 o
   2   5   3        2.97        1.27      0.30 o
   3   5   3      329.40      298.98      3.72 o
   4   5   3       45.61       48.34      1.93 o
   5   5   3       43.99       40.71      1.96 o
   6   5   3        0.94        1.45      0.88 o
   7   5   3        4.75        4.38      1.32 o
 -10   6   3       68.32       64.37      5.81 o
  -9   6   3       50.60       46.28      2.52 o
  -8   6   3       11.80       10.99      1.50 o
  -7   6   3       57.74       61.89      2.08 o
  -6   6   3       56.73       59.73      1.50 o
  -5   6   3        9.68        7.24      0.62 o
  -4   6   3       71.89       64.21      1.36 o
  -3   6   3      393.99      394.90      5.46 o
  -2   6   3      298.17      305.09      3.31 o
  -1   6   3      177.22      181.44      1.99 o
   0   6   3      291.35      315.24      3.56 o
   1   6   3      709.53      773.92      8.54 o
   2   6   3       80.21       74.37      1.38 o
   3   6   3        6.66        3.73      0.47 o
   4   6   3      177.51      157.43      3.63 o
   5   6   3        2.09        1.64      0.84 o
   6   6   3       15.08       12.51      1.91 o
   7   6   3        2.89        2.01      1.00 o
  -9   7   3       18.81       23.15      1.96 o
  -8   7   3       61.44       61.44      2.68 o
  -7   7   3        7.92        7.13      0.79 o
  -6   7   3        0.12       -0.10      0.49 o
  -5   7   3      150.04      165.06      2.76 o
  -4   7   3       87.58       95.65      1.75 o
  -3   7   3        4.09        5.11      0.48 o
  -2   7   3     1059.30     1065.18     10.03 o
  -1   7   3      434.16      481.38      5.08 o
   0   7   3       45.83       44.84      0.90 o
   1   7   3       89.49       91.98      1.45 o
   2   7   3       19.25       22.36      0.75 o
   3   7   3      234.17      233.91      3.01 o
   4   7   3       73.57       60.11      2.15 o
   5   7   3       28.71       27.19      1.67 o
   6   7   3       17.49       15.74      1.50 o
   7   7   3        0.99        3.17      1.26 o
  -9   8   3        4.68        2.80      1.27 o
  -8   8   3       55.15       58.65      2.67 o
  -7   8   3       40.08       40.33      1.67 o
  -6   8   3      284.36      280.02      4.31 o
  -5   8   3        9.13        7.80      0.62 o
  -4   8   3       15.32       17.52      0.54 o
  -3   8   3        2.36        2.58      0.53 o
  -2   8   3       97.08      100.77      1.56 o
  -1   8   3       76.26       74.98      1.20 o
   0   8   3       21.61       27.29      0.75 o
   1   8   3      888.83      864.00      8.40 o
   2   8   3       80.92       80.82      1.53 o
   3   8   3       16.39       18.54      0.92 o
   4   8   3        8.78        4.96      0.96 o
   5   8   3       34.92       40.66      2.00 o
   6   8   3        5.74        7.83      1.20 o
   7   8   3        4.25        7.36      1.55 o
  -9   9   3        2.74        2.72      1.28 o
  -8   9   3       12.68       12.63      1.39 o
  -7   9   3      147.80      158.63      3.38 o
  -6   9   3        0.23        1.01      0.56 o
  -5   9   3        6.37        7.74      0.63 o
  -4   9   3       30.21       30.80      1.35 o
  -3   9   3      124.77      130.90      2.69 o
  -2   9   3      124.32      127.59      2.00 o
  -1   9   3       40.87       49.05      1.07 o
   0   9   3      233.49      255.10      3.00 o
   1   9   3       11.40       13.98      0.62 o
   2   9   3      632.21      661.60      7.34 o
   3   9   3      221.27      195.21      4.16 o
   4   9   3      265.42      241.45      4.96 o
   5   9   3        0.07        0.80      0.79 o
   6   9   3        0.08        0.76      1.08 o
  -9  10   3       12.75       13.42      2.16 o
  -8  10   3       12.76       13.99      1.83 o
  -7  10   3        2.05        2.89      0.92 o
  -6  10   3        5.52        3.76      0.92 o
  -5  10   3        0.17        0.47      0.37 o
  -4  10   3      250.87      252.42      4.48 o
  -3  10   3        0.35        0.35      0.49 o
  -2  10   3       71.35       68.16      1.65 o
  -1  10   3       19.67       13.87      0.55 o
   0  10   3       87.27       80.98      1.41 o
   1  10   3        0.63        0.68      0.35 o
   2  10   3       15.58       18.02      0.90 o
   3  10   3        6.24        6.12      1.01 o
   4  10   3      152.45      148.56      3.68 o
   5  10   3       27.93       30.49      2.24 o
   6  10   3       14.48       17.34      2.14 o
  -8  11   3       49.42       57.99      2.41 o
  -7  11   3       33.73       31.31      1.78 o
  -6  11   3       38.58       35.69      1.91 o
  -5  11   3        0.22        0.61      0.52 o
  -4  11   3      238.57      227.28      4.26 o
  -3  11   3        2.18        2.05      0.62 o
  -2  11   3       97.92       93.11      1.95 o
  -1  11   3      129.64      131.24      1.97 o
   0  11   3      242.49      250.42      3.22 o
   1  11   3        3.03        2.91      0.48 o
   2  11   3      228.88      225.11      4.19 o
   3  11   3      194.56      170.71      4.00 o
   4  11   3       27.67       25.35      1.65 o
   5  11   3       41.08       41.57      2.62 o
   6  11   3       10.10       15.32      1.95 o
  -8  12   3        2.95        3.92      1.02 o
  -7  12   3       18.71       18.24      1.50 o
  -6  12   3       66.64       65.46      3.16 o
  -5  12   3      167.83      168.71      3.71 o
  -4  12   3        1.67        3.15      0.77 o
  -3  12   3       16.55       16.31      1.11 o
  -2  12   3       42.04       39.48      1.31 o
  -1  12   3       68.15       73.31      1.65 o
   0  12   3        0.09        0.75      0.39 o
   1  12   3      323.79      308.25      4.17 o
   2  12   3        0.08        0.03      0.65 o
   3  12   3       32.85       30.55      1.73 o
   4  12   3        2.63        3.40      1.10 o
   5  12   3        0.84        1.34      0.91 o
   6  12   3        0.09       -0.02      0.91 o
  -8  13   3       66.69       67.01      3.74 o
  -7  13   3        9.73       11.02      1.40 o
  -6  13   3       81.33       77.26      2.59 o
  -5  13   3       50.28       52.45      2.17 o
  -4  13   3       91.91       92.72      2.59 o
  -3  13   3        0.31        0.05      0.72 o
  -2  13   3      173.75      168.03      3.02 o
  -1  13   3      140.20      145.20      2.35 o
   0  13   3      226.90      220.80      3.25 o
   1  13   3       16.57       17.42      0.96 o
   2  13   3        0.30        0.00      0.64 o
   3  13   3        6.30        4.26      0.98 o
   4  13   3        6.11        9.00      1.45 o
   5  13   3        3.33        2.05      1.22 o
  -8  14   3       37.99       45.97      4.41 o
  -7  14   3        0.31        0.54      1.02 o
  -6  14   3       33.90       28.97      1.75 o
  -5  14   3       23.74       26.46      1.59 o
  -4  14   3        8.71        6.41      0.98 o
  -3  14   3        3.12        4.44      1.19 o
  -2  14   3      146.16      135.65      2.69 o
  -1  14   3      106.78      107.11      2.37 o
   0  14   3       81.66       72.63      2.20 o
   1  14   3        3.57        3.37      0.83 o
   2  14   3        1.01        0.24      0.75 o
   3  14   3        0.27        0.48      0.79 o
   4  14   3        4.66        3.26      1.10 o
   5  14   3        3.72        5.42      1.22 o
  -7  15   3        0.15        1.23      1.07 o
  -6  15   3       15.11       16.08      1.68 o
  -5  15   3        5.84        6.93      1.34 o
  -4  15   3        6.45        7.68      1.07 o
  -3  15   3        4.95        3.46      0.87 o
  -2  15   3        7.23        5.93      0.96 o
  -1  15   3       14.31       13.29      1.49 o
   0  15   3        2.18        2.48      0.77 o
   1  15   3        0.70        0.56      0.72 o
   2  15   3       21.58       22.55      2.11 o
   3  15   3        1.61        0.19      0.76 o
   4  15   3       36.95       37.96      2.11 o
  -7  16   3        2.91        1.06      1.86 o
  -6  16   3       68.86       75.76      3.13 o
  -5  16   3       12.43       14.59      1.61 o
  -4  16   3       27.55       29.56      1.96 o
  -3  16   3       11.80       14.69      1.48 o
  -2  16   3       21.09       20.07      1.63 o
  -1  16   3       45.57       49.89      1.91 o
   0  16   3       18.96       18.11      1.40 o
   1  16   3       31.76       35.03      1.84 o
   2  16   3        0.81        1.47      0.83 o
   3  16   3        6.47        7.95      1.27 o
   4  16   3       19.80       21.94      1.80 o
  -6  17   3       31.72       30.43      2.41 o
  -5  17   3       86.15       91.35      3.43 o
  -4  17   3       57.38       61.72      2.95 o
  -3  17   3        0.01        0.74      0.93 o
  -2  17   3        0.17       -0.43      0.96 o
  -1  17   3       29.36       26.40      1.96 o
   0  17   3       37.73       30.75      1.75 o
   1  17   3        0.96        1.84      0.83 o
   2  17   3        8.24       12.47      1.41 o
   3  17   3        0.51        0.36      0.97 o
  -5  18   3        8.19       11.42      1.73 o
  -4  18   3        0.01        1.55      1.47 o
  -3  18   3        4.37        4.53      1.29 o
  -2  18   3        1.05        1.79      1.12 o
  -1  18   3        3.66        2.92      1.72 o
   0  18   3        0.22        2.41      1.03 o
   1  18   3        0.73        1.87      0.93 o
   2  18   3        5.15        8.01      1.31 o
   3  18   3        0.06       -0.09      0.93 o
  -4  19   3       20.46       27.14      2.28 o
  -3  19   3       11.72        9.87      1.70 o
  -2  19   3        4.83        3.95      1.34 o
  -1  19   3        0.66        0.28      0.96 o
   0  19   3        0.98        1.83      1.10 o
   1  19   3        0.12       -0.79      0.79 o
   2  19   3       45.47       60.54      2.69 o
  -3  20   3        1.34        3.00      1.26 o
  -2  20   3        3.39        4.51      1.43 o
  -1  20   3        4.16        3.78      1.37 o
   0  20   3        3.21        7.63      1.59 o
   1  20   3        2.08        2.86      3.18 o
 -10   0   4       19.65       19.56      2.79 o
  -8   0   4        0.29       -1.02      1.02 o
  -6   0   4       40.25       40.48      1.48 o
  -4   0   4      925.38      915.54     11.46 o
  -2   0   4      889.40      880.02     11.96 o
   0   0   4     1947.90     1933.39     49.39 o
   2   0   4      334.70      352.08      5.71 o
   4   0   4      129.53      113.91      4.31 o
   6   0   4       80.23       91.97      4.50 o
 -10   1   4        0.02        0.58      1.22 o
  -9   1   4       41.55       38.51      2.25 o
  -8   1   4       28.60       29.95      1.91 o
  -7   1   4       68.05       64.16      2.38 o
  -6   1   4        1.94        1.31      0.43 o
  -5   1   4      213.81      205.42      2.35 o
  -4   1   4     1407.55     1418.26     15.10 o
  -3   1   4       26.44       26.55      0.58 o
  -2   1   4      120.47      120.31      1.49 o
  -1   1   4      961.46      917.07     10.18 o
   0   1   4      223.07      216.45      3.65 o
   1   1   4      218.07      257.04      4.67 o
   2   1   4       75.37       80.49      1.64 o
   3   1   4        5.81        6.33      0.69 o
   4   1   4       19.13       15.97      1.76 o
   5   1   4        9.34        6.69      1.11 o
   6   1   4       14.71       12.95      1.49 o
   7   1   4       14.10       15.10      1.82 o
 -10   2   4       26.71       27.54      2.24 o
  -9   2   4        4.75        5.16      1.24 o
  -8   2   4       29.47       26.80      1.82 o
  -7   2   4        1.93        2.45      0.77 o
  -6   2   4       88.71       85.93      1.86 o
  -5   2   4       18.71       17.55      0.62 o
  -4   2   4     2364.32     2411.89     19.58 o
  -3   2   4        8.71       11.68      0.42 o
  -2   2   4      364.89      365.46      3.62 o
  -1   2   4        0.46        1.39      0.24 o
   0   2   4       46.45       56.49      1.30 o
   1   2   4       63.62       59.97      1.24 o
   2   2   4       97.60      106.41      2.65 o
   3   2   4      568.58      576.42      7.28 o
   4   2   4      522.33      479.61      8.09 o
   5   2   4       47.25       44.86      2.14 o
   6   2   4       18.33       22.26      2.28 o
   7   2   4        2.62        4.13      1.12 o
 -10   3   4        0.06        0.46      1.38 o
  -9   3   4       11.76       10.17      1.51 o
  -8   3   4        6.26        7.63      1.27 o
  -7   3   4      114.02      118.37      2.85 o
  -6   3   4       16.02       14.42      0.84 o
  -5   3   4       90.11       84.01      1.25 o
  -4   3   4     2270.06     2276.60     19.37 o
  -3   3   4      422.38      429.02      4.21 o
  -2   3   4      214.53      226.77      2.31 o
  -1   3   4       42.15       44.47      0.94 o
   0   3   4      149.24      158.35      2.13 o
   1   3   4       24.55       34.87      0.98 o
   2   3   4      112.24      102.51      1.73 o
   3   3   4       21.18       18.44      0.94 o
   4   3   4       81.12       71.42      2.48 o
   5   3   4       47.03       39.44      2.05 o
   6   3   4       18.75       18.94      1.69 o
   7   3   4        1.60        0.58      2.43 o
 -10   4   4        1.01        0.41      1.36 o
  -9   4   4        0.54        0.85      1.04 o
  -8   4   4      129.44      129.35      3.74 o
  -7   4   4        2.08        1.28      0.59 o
  -6   4   4       45.23       45.26      1.26 o
  -5   4   4       32.94       30.43      0.93 o
  -4   4   4     1287.88     1323.93     11.56 o
  -3   4   4       16.56       19.18      0.58 o
  -2   4   4      116.58      113.36      1.71 o
  -1   4   4       78.72       65.77      1.16 o
   0   4   4      470.05      506.18      7.21 o
   1   4   4      232.65      243.19      3.14 o
   2   4   4        8.31        7.84      0.56 o
   3   4   4      175.65      178.48      3.82 o
   4   4   4      485.60      467.08      8.01 o
   5   4   4        6.10        6.88      1.13 o
   6   4   4        8.60        7.43      1.27 o
 -10   5   4        8.44        9.97      3.32 o
  -9   5   4       11.53       13.34      1.62 o
  -8   5   4       44.56       42.53      1.88 o
  -7   5   4       83.62       85.47      2.05 o
  -6   5   4        9.23        7.68      0.66 o
  -5   5   4      319.27      332.88      4.56 o
  -4   5   4      252.13      259.08      2.97 o
  -3   5   4        0.25       -0.28      0.28 o
  -2   5   4      207.89      221.97      2.48 o
  -1   5   4      124.72      148.52      2.04 o
   0   5   4       60.91       60.61      1.20 o
   1   5   4        0.02       -0.13      0.30 o
   2   5   4      129.84      130.41      2.29 o
   3   5   4       67.93       60.97      1.92 o
   4   5   4      245.04      223.89      4.74 o
   5   5   4       16.83       12.97      2.10 o
   6   5   4        5.09        3.96      1.08 o
 -10   6   4        2.93        2.76      1.77 o
  -9   6   4        0.18       -0.50      0.96 o
  -8   6   4       21.92       24.80      1.56 o
  -7   6   4       23.34       26.63      1.17 o
  -6   6   4       20.82       20.23      1.23 o
  -5   6   4        0.36        0.56      0.39 o
  -4   6   4       15.45       18.63      0.61 o
  -3   6   4        1.58        0.32      0.34 o
  -2   6   4      100.63       97.10      1.36 o
  -1   6   4        5.82        6.99      0.42 o
   0   6   4       23.50       17.46      0.64 o
   1   6   4        6.84        7.69      0.46 o
   2   6   4       23.18       23.26      0.81 o
   3   6   4       12.53       16.55      1.26 o
   4   6   4       10.37        5.38      1.01 o
   5   6   4       14.50       15.27      1.44 o
   6   6   4        3.88        3.79      1.03 o
  -9   7   4        1.72        2.54      1.14 o
  -8   7   4        5.01        5.95      1.47 o
  -7   7   4       13.31       11.04      1.07 o
  -6   7   4      100.46       95.32      2.03 o
  -5   7   4      305.44      309.62      4.36 o
  -4   7   4       42.05       42.04      1.23 o
  -3   7   4        7.33        4.46      0.52 o
  -2   7   4       53.15       53.22      0.94 o
  -1   7   4        0.10        1.03      0.30 o
   0   7   4        1.52        1.93      0.46 o
   1   7   4        4.83        6.64      0.50 o
   2   7   4       81.32       85.57      1.59 o
   3   7   4       22.17       19.48      1.37 o
   4   7   4       15.04       15.98      1.96 o
   5   7   4        1.12        1.84      0.83 o
   6   7   4       20.85       22.12      1.81 o
  -9   8   4       39.50       41.92      3.86 o
  -8   8   4       17.75       18.16      1.33 o
  -7   8   4      170.68      175.73      3.77 o
  -6   8   4       37.24       39.57      1.29 o
  -5   8   4       18.30       18.15      1.33 o
  -4   8   4       31.58       34.16      1.22 o
  -3   8   4      237.03      244.81      3.49 o
  -2   8   4      119.14      108.11      1.83 o
  -1   8   4       91.08       92.69      1.43 o
   0   8   4        8.42        8.68      0.53 o
   1   8   4        0.11        0.35      0.38 o
   2   8   4        6.10        4.40      0.67 o
   3   8   4       12.57       12.89      1.23 o
   4   8   4       41.33       36.35      1.89 o
   5   8   4        1.93        1.48      0.88 o
   6   8   4       27.22       27.66      2.58 o
  -9   9   4       12.52       19.42      2.30 o
  -8   9   4        5.73        6.21      1.02 o
  -7   9   4       33.77       32.52      1.69 o
  -6   9   4       50.11       48.76      1.87 o
  -5   9   4        2.54        4.08      0.77 o
  -4   9   4        0.13       -0.28      0.50 o
  -3   9   4        1.31        1.77      0.50 o
  -2   9   4       13.06       14.74      0.70 o
  -1   9   4       14.85       17.45      0.63 o
   0   9   4      157.98      168.12      2.60 o
   1   9   4      135.05      129.55      1.97 o
   2   9   4      234.55      216.82      4.47 o
   3   9   4       11.90       10.17      1.02 o
   4   9   4       10.52        9.03      1.19 o
   5   9   4        0.13        0.46      0.81 o
   6   9   4        2.74        2.88      1.55 o
  -9  10   4       60.24       65.11      4.22 o
  -8  10   4        1.29        2.78      0.97 o
  -7  10   4       44.67       37.30      2.25 o
  -6  10   4       20.46       21.94      1.42 o
  -5  10   4      130.68      130.51      3.03 o
  -4  10   4        0.00       -0.22      0.53 o
  -3  10   4      298.59      313.29      5.10 o
  -2  10   4       34.38       40.66      1.13 o
  -1  10   4       44.24       42.35      0.97 o
   0  10   4      146.08      145.08      2.10 o
   1  10   4      261.31      257.84      3.64 o
   2  10   4       47.97       48.92      1.99 o
   3  10   4        5.78        3.00      0.86 o
   4  10   4       16.71       23.66      1.48 o
   5  10   4        0.43        0.68      1.12 o
  -9  11   4       16.28       19.79      2.29 o
  -8  11   4       46.57       49.82      2.30 o
  -7  11   4       13.75       15.87      1.38 o
  -6  11   4      209.59      202.53      4.26 o
  -5  11   4        4.35        4.14      0.87 o
  -4  11   4        1.30        1.54      0.66 o
  -3  11   4       91.79       88.63      2.31 o
  -2  11   4        3.40        3.85      0.58 o
  -1  11   4       22.06       21.23      0.73 o
   0  11   4        5.25        4.81      0.54 o
   1  11   4      554.27      529.22      7.49 o
   2  11   4      340.28      325.57      6.13 o
   3  11   4        0.31       -0.74      0.74 o
   4  11   4        0.91        0.97      0.85 o
   5  11   4        8.48        9.72      1.74 o
  -8  12   4        0.00        0.63      1.49 o
  -7  12   4        3.02        2.88      1.89 o
  -6  12   4        2.51        3.10      0.92 o
  -5  12   4       15.80       16.31      1.25 o
  -4  12   4       26.33       27.70      1.45 o
  -3  12   4        1.95       -0.25      0.66 o
  -2  12   4      517.61      469.27      6.39 o
  -1  12   4      101.41       96.99      1.80 o
   0  12   4        2.61        1.43      0.53 o
   1  12   4        4.74        4.91      0.92 o
   2  12   4        1.40        1.34      0.81 o
   3  12   4        1.72       -0.29      0.73 o
   4  12   4        3.52        4.55      1.46 o
   5  12   4        5.70        7.39      1.28 o
  -8  13   4        0.04       -0.78      1.62 o
  -7  13   4        5.66        4.58      1.25 o
  -6  13   4       29.32       28.21      1.92 o
  -5  13   4       12.05       12.81      1.42 o
  -4  13   4        2.61        1.22      0.77 o
  -3  13   4       10.36        9.20      1.01 o
  -2  13   4      126.71      114.54      2.73 o
  -1  13   4       85.30       88.80      2.39 o
   0  13   4      113.36      115.09      3.04 o
   1  13   4      180.80      176.93      4.09 o
   2  13   4       83.36       73.37      2.57 o
   3  13   4        2.48        1.05      0.90 o
   4  13   4        0.05        0.18      0.90 o
  -8  14   4        1.19        1.25      1.53 o
  -7  14   4       11.98       10.36      1.67 o
  -6  14   4       23.85       27.17      3.18 o
  -5  14   4       54.38       54.33      2.47 o
  -4  14   4       15.40       13.25      1.56 o
  -3  14   4       92.81      102.16      3.18 o
  -2  14   4       26.11       20.42      1.30 o
  -1  14   4       77.49       65.47      2.23 o
   0  14   4        1.02        1.73      0.78 o
   1  14   4       29.30       28.58      1.71 o
   2  14   4       14.34       14.41      1.39 o
   3  14   4        0.82        1.18      0.86 o
   4  14   4        3.33        3.71      1.11 o
  -7  15   4        5.14        7.28      1.97 o
  -6  15   4       29.20       36.59      2.46 o
  -5  15   4        1.93        3.99      1.29 o
  -4  15   4        1.84        2.51      1.09 o
  -3  15   4       20.02       18.77      1.71 o
  -2  15   4       61.73       56.04      2.10 o
  -1  15   4       44.73       50.16      2.05 o
   0  15   4       33.74       33.37      1.75 o
   1  15   4       21.63       23.88      1.63 o
   2  15   4        4.51        1.50      0.87 o
   3  15   4        5.30        8.18      1.35 o
   4  15   4       15.85       14.16      1.87 o
  -7  16   4        9.25       23.25      4.97 o
  -6  16   4       13.40       12.63      1.80 o
  -5  16   4        1.77        4.81      1.32 o
  -4  16   4       14.36       12.77      1.64 o
  -3  16   4        1.00        0.25      0.89 o
  -2  16   4      174.59      174.24      4.93 o
  -1  16   4       15.63       12.93      1.31 o
   0  16   4       13.79       13.05      1.30 o
   1  16   4        0.26        0.15      0.79 o
   2  16   4        8.23        9.00      1.33 o
   3  16   4        5.47        4.78      1.13 o
  -6  17   4       47.65       51.31      3.89 o
  -5  17   4       12.64       10.95      1.71 o
  -4  17   4        0.21        1.86      1.14 o
  -3  17   4       10.16        9.30      1.53 o
  -2  17   4       43.39       47.24      4.35 o
  -1  17   4       10.42        8.71      1.44 o
   0  17   4        8.76        9.92      1.25 o
   1  17   4        5.56        6.75      1.25 o
   2  17   4       75.04       88.92      3.19 o
  -5  18   4       46.13       49.19      2.88 o
  -4  18   4        5.65        4.83      1.30 o
  -3  18   4        0.72        1.21      1.09 o
  -2  18   4       17.13       14.62      1.80 o
  -1  18   4       14.47       14.64      1.74 o
   0  18   4       14.71       16.73      1.56 o
   1  18   4        0.93        0.87      1.16 o
   2  18   4       16.30       16.95      2.87 o
  -4  19   4        8.63        8.97      1.65 o
  -3  19   4        0.87        2.35      1.28 o
  -2  19   4       18.99       20.37      2.82 o
  -1  19   4        2.86        0.88      1.21 o
   0  19   4        0.12       -0.15      1.03 o
   1  19   4        0.65        3.50      2.38 o
  -2  20   4        1.50        4.10      3.15 o
  -9   0   5      237.29      244.80     11.38 o
  -7   0   5       61.67       63.95      2.45 o
  -5   0   5      171.60      155.81      2.75 o
  -3   0   5       64.53       63.72      1.33 o
  -1   0   5      896.18      847.17     16.48 o
   1   0   5      331.43      320.47      8.35 o
   3   0   5        3.66        3.01      1.11 o
   5   0   5        4.57        4.18      2.59 o
 -10   1   5        9.84       11.06      2.89 o
  -9   1   5        4.13        5.79      1.83 o
  -8   1   5       10.44        8.79      1.33 o
  -7   1   5        0.00        0.12      0.55 o
  -6   1   5       30.39       32.59      1.04 o
  -5   1   5        1.42       -0.78      0.78 o
  -4   1   5        2.03        2.24      0.32 o
  -3   1   5       29.42       29.43      0.63 o
  -2   1   5      532.06      540.68      6.31 o
  -1   1   5      221.01      221.09      3.86 o
   0   1   5       31.54       29.68      1.10 o
   1   1   5       47.76       45.27      1.26 o
   2   1   5       24.89       25.58      0.91 o
   3   1   5        0.01       -0.37      0.61 o
   4   1   5        8.66        8.64      1.12 o
   5   1   5        0.01        0.07      0.84 o
   6   1   5        2.79        2.69      1.15 o
 -10   2   5        2.34        3.94      1.78 o
  -9   2   5       14.20       16.29      2.35 o
  -8   2   5       13.36       15.77      1.25 o
  -7   2   5        8.94        8.00      0.97 o
  -6   2   5      379.87      373.26      4.65 o
  -5   2   5      463.22      471.29      4.60 o
  -4   2   5      529.66      496.66      4.49 o
  -3   2   5       60.61       62.40      1.00 o
  -2   2   5      510.52      529.13      6.50 o
  -1   2   5      153.13      164.27      3.00 o
   0   2   5      248.08      266.33      4.00 o
   1   2   5      195.21      194.85      2.89 o
   2   2   5        0.97        1.01      0.50 o
   3   2   5       49.47       41.75      1.80 o
   4   2   5        0.28       -0.13      0.74 o
   5   2   5       23.12       31.01      1.94 o
   6   2   5        9.75       11.78      1.54 o
 -10   3   5       13.13       10.40      2.74 o
  -9   3   5       12.31       11.97      2.10 o
  -8   3   5        7.21        5.37      0.96 o
  -7   3   5       42.07       40.63      1.44 o
  -6   3   5      515.89      507.22      5.99 o
  -5   3   5      203.47      195.61      2.33 o
  -4   3   5        2.07        2.44      0.46 o
  -3   3   5       20.36       16.83      0.56 o
  -2   3   5      150.24      152.09      2.45 o
  -1   3   5        5.51        6.55      0.45 o
   0   3   5        0.64        0.17      0.29 o
   1   3   5        3.92        4.02      0.50 o
   2   3   5      349.59      318.16      4.54 o
   3   3   5       33.27       30.74      1.85 o
   4   3   5        2.43        0.96      0.79 o
   5   3   5        0.44        0.26      0.92 o
   6   3   5        1.35       -0.99      0.99 o
 -10   4   5       18.12       17.05      3.77 o
  -9   4   5       31.80       31.78      5.65 o
  -8   4   5       26.17       26.29      1.55 o
  -7   4   5       34.89       41.19      1.41 o
  -6   4   5      229.33      227.81      3.32 o
  -5   4   5      196.90      203.28      2.40 o
  -4   4   5       25.68       26.22      0.70 o
  -3   4   5      230.89      225.49      2.67 o
  -2   4   5       22.81       28.71      0.74 o
  -1   4   5      372.95      393.62      6.44 o
   0   4   5        3.28        1.99      0.43 o
   1   4   5       15.87       16.79      0.80 o
   2   4   5      260.59      253.63      3.88 o
   3   4   5        1.96        0.55      0.77 o
   4   4   5       28.15       23.77      1.62 o
   5   4   5       60.22       71.38      2.75 o
   6   4   5       29.95       46.38      3.46 o
 -10   5   5        0.17       -0.20      1.52 o
  -9   5   5       32.09       34.83      3.04 o
  -8   5   5       23.34       25.77      1.76 o
  -7   5   5       87.60       91.79      2.11 o
  -6   5   5       29.57       29.78      1.06 o
  -5   5   5       37.87       35.64      0.98 o
  -4   5   5      272.03      278.03      4.38 o
  -3   5   5       49.29       51.68      1.06 o
  -2   5   5       85.06       96.25      1.48 o
  -1   5   5       20.40       19.52      0.80 o
   0   5   5       38.53       41.50      1.21 o
   1   5   5      112.81      107.03      1.92 o
   2   5   5       65.38       64.42      1.71 o
   3   5   5       88.82       84.63      3.59 o
   4   5   5       30.22       24.49      1.65 o
   5   5   5        1.26        2.04      1.03 o
 -10   6   5       50.43       50.44      3.81 o
  -9   6   5        2.13        5.10      1.31 o
  -8   6   5       58.26       53.74      2.36 o
  -7   6   5       19.33       20.00      1.22 o
  -6   6   5       11.20       11.11      0.74 o
  -5   6   5       22.97       23.21      1.06 o
  -4   6   5       90.79       96.81      1.87 o
  -3   6   5       73.46       77.31      1.37 o
  -2   6   5      109.94      107.95      1.57 o
  -1   6   5     1200.99     1219.91     17.89 o
   0   6   5      312.55      292.79      5.67 o
   1   6   5        7.47        7.33      0.64 o
   2   6   5      109.47      103.68      3.39 o
   3   6   5       40.59       39.79      1.90 o
   4   6   5       20.12       20.62      1.57 o
   5   6   5        8.01        4.85      1.21 o
  -9   7   5       18.14       20.64      1.98 o
  -8   7   5        0.48        0.09      0.99 o
  -7   7   5       24.85       27.72      1.40 o
  -6   7   5       45.08       43.91      1.47 o
  -5   7   5       26.36       24.59      1.13 o
  -4   7   5       53.15       48.19      1.72 o
  -3   7   5       44.99       45.19      1.73 o
  -2   7   5       49.22       48.81      0.95 o
  -1   7   5       11.12       10.27      0.69 o
   0   7   5       12.99       11.29      0.82 o
   1   7   5      201.22      199.97      3.54 o
   2   7   5      469.44      440.82      6.67 o
   3   7   5        5.78        4.67      0.97 o
   4   7   5       11.51        8.50      1.21 o
   5   7   5        8.60        9.55      2.01 o
  -9   8   5        1.27        4.58      1.32 o
  -8   8   5        3.33        5.39      1.10 o
  -7   8   5        0.27        0.84      0.84 o
  -6   8   5        0.01        0.99      0.69 o
  -5   8   5        3.73        5.20      0.80 o
  -4   8   5       32.90       31.22      1.14 o
  -3   8   5        8.73        9.43      0.67 o
  -2   8   5       52.71       54.96      1.47 o
  -1   8   5      174.55      187.71      2.48 o
   0   8   5      410.93      423.49      5.44 o
   1   8   5       25.91       24.32      1.20 o
   2   8   5       41.48       44.73      1.72 o
   3   8   5       14.20       15.51      1.23 o
   4   8   5        5.47        7.19      1.18 o
   5   8   5        8.07        8.90      1.40 o
  -9   9   5       23.21       21.99      2.05 o
  -8   9   5       62.39       63.97      2.65 o
  -7   9   5        0.09        0.79      0.91 o
  -6   9   5       13.93       14.47      1.62 o
  -5   9   5       87.31       87.32      2.77 o
  -4   9   5        0.02       -0.08      0.52 o
  -3   9   5       19.07       22.57      0.97 o
  -2   9   5       54.73       58.60      1.12 o
  -1   9   5       88.64       94.33      1.75 o
   0   9   5       61.41       65.85      1.75 o
   1   9   5      244.19      212.89      4.40 o
   2   9   5       52.81       52.48      2.07 o
   3   9   5        9.43        8.38      1.05 o
   4   9   5       14.63       20.18      1.68 o
   5   9   5        4.68        4.23      1.47 o
  -9  10   5       12.81       17.49      2.53 o
  -8  10   5       23.28       27.57      1.92 o
  -7  10   5       43.23       40.46      2.37 o
  -6  10   5        0.08       -0.55      1.02 o
  -5  10   5        2.82        3.07      0.92 o
  -4  10   5       11.24       12.44      1.34 o
  -3  10   5       24.10       22.90      1.17 o
  -2  10   5       47.45       48.02      1.48 o
  -1  10   5       33.69       33.74      1.16 o
   0  10   5      129.22      125.34      2.59 o
   1  10   5        1.86        2.73      0.87 o
   2  10   5       96.95       91.71      2.85 o
   3  10   5       42.91       51.57      2.28 o
   4  10   5        0.12       -0.78      0.78 o
   5  10   5        2.70        1.06      2.01 o
  -9  11   5        0.43        1.74      1.30 o
  -8  11   5       24.76       26.36      1.93 o
  -7  11   5       11.02       13.81      2.27 o
  -6  11   5       58.64       54.97      2.60 o
  -5  11   5       20.19       19.50      1.52 o
  -4  11   5      236.94      236.12      4.99 o
  -3  11   5       45.25       52.97      2.08 o
  -2  11   5      264.61      254.63      4.89 o
  -1  11   5       21.25       21.65      1.37 o
   0  11   5      162.95      157.11      3.67 o
   1  11   5       63.01       50.28      2.61 o
   2  11   5       56.49       50.38      2.18 o
   3  11   5        3.99        3.46      1.04 o
   4  11   5        1.29        1.81      0.93 o
  -8  12   5       28.21       27.18      2.24 o
  -7  12   5       15.21       11.87      1.66 o
  -6  12   5        2.99        4.17      1.20 o
  -5  12   5        1.39        1.66      1.00 o
  -4  12   5       25.71       30.92      1.92 o
  -3  12   5       12.87       12.70      1.41 o
  -2  12   5       26.31       28.50      1.73 o
  -1  12   5       49.28       45.22      1.88 o
   0  12   5       25.76       31.53      1.68 o
   1  12   5       20.99       23.80      1.59 o
   2  12   5        0.16        0.29      0.84 o
   3  12   5       14.91       13.61      1.55 o
   4  12   5        0.22        0.41      0.94 o
  -8  13   5       16.86       16.06      3.03 o
  -7  13   5        5.38        6.13      1.49 o
  -6  13   5       43.94       40.32      3.34 o
  -5  13   5       32.07       35.28      2.19 o
  -4  13   5      180.04      169.43      8.17 o
  -3  13   5       59.68       52.90      2.45 o
  -2  13   5      171.76      174.72      3.93 o
  -1  13   5       51.30       51.38      2.56 o
   0  13   5        9.13        9.93      1.16 o
   1  13   5       10.07        9.84      1.28 o
   2  13   5       33.35       28.95      1.85 o
   3  13   5        1.22        1.21      0.98 o
   4  13   5       12.86        8.97      2.40 o
  -7  14   5       17.96       18.44      1.98 o
  -6  14   5        7.71        9.23      1.55 o
  -5  14   5        1.55        1.38      1.03 o
  -4  14   5       37.05       38.40      2.24 o
  -3  14   5       45.32       45.42      2.38 o
  -2  14   5        0.55        1.33      0.78 o
  -1  14   5       16.49       15.38      1.66 o
   0  14   5       54.92       49.15      2.10 o
   1  14   5        0.87       -0.22      0.79 o
   2  14   5        0.62        2.04      0.91 o
   3  14   5        1.32        0.69      0.90 o
  -7  15   5        5.38        5.09      1.80 o
  -6  15   5       32.19       35.08      3.07 o
  -5  15   5        0.93        1.77      1.10 o
  -4  15   5        7.77        8.57      1.43 o
  -3  15   5       37.02       33.06      2.48 o
  -2  15   5        9.77        8.01      1.14 o
  -1  15   5       14.42       15.83      1.36 o
   0  15   5       15.25       14.93      1.39 o
   1  15   5        0.03        0.35      1.18 o
   2  15   5        5.69        7.10      1.24 o
   3  15   5        2.02        0.84      1.21 o
  -6  16   5        0.02        0.61      1.56 o
  -5  16   5       10.90       12.16      1.64 o
  -4  16   5        8.93        7.94      1.46 o
  -3  16   5       21.36       24.18      2.02 o
  -2  16   5        0.00        0.83      0.90 o
  -1  16   5        3.02        2.89      1.16 o
   0  16   5       39.91       45.69      2.41 o
   1  16   5        4.77        7.83      1.27 o
   2  16   5       14.11       12.13      1.47 o
  -6  17   5       25.97       20.83      5.00 o
  -5  17   5        1.59        2.24      1.45 o
  -4  17   5        4.79        4.36      1.35 o
  -3  17   5       21.34       20.86      2.68 o
  -2  17   5        5.08        4.14      1.33 o
  -1  17   5        2.18        1.88      0.98 o
   0  17   5        7.75        7.63      1.55 o
   1  17   5       15.55       24.47      1.85 o
  -5  18   5        5.96        3.96      2.89 o
  -4  18   5        7.47       10.45      1.73 o
  -3  18   5        6.23        8.20      1.54 o
  -2  18   5        3.20        1.77      1.11 o
  -1  18   5        1.95        1.74      1.11 o
   0  18   5       29.55       36.27      2.41 o
  -3  19   5       13.32       16.09      4.48 o
  -2  19   5        2.21        5.52      1.81 o
 -10   0   6        5.24       -1.53      2.14 o
  -8   0   6        1.76        2.86      1.12 o
  -6   0   6        0.59       -0.32      1.82 o
  -4   0   6       95.49       89.21      1.87 o
  -2   0   6       22.66       25.82      1.32 o
   0   0   6        8.85        7.13      1.91 o
   2   0   6      209.36      205.21      4.75 o
   4   0   6       40.26       43.28      3.04 o
 -10   1   6        0.23       -0.06      1.59 o
  -9   1   6        0.65        1.58      1.32 o
  -8   1   6       15.61       16.35      1.52 o
  -7   1   6        0.41       -0.05      0.58 o
  -6   1   6      259.28      245.95      3.38 o
  -5   1   6        0.00        0.40      0.36 o
  -4   1   6       69.50       65.39      1.46 o
  -3   1   6       25.92       26.80      0.86 o
  -2   1   6      231.83      227.39      3.01 o
  -1   1   6       16.43       19.40      1.11 o
   0   1   6       17.29       18.77      1.29 o
   1   1   6      175.54      185.43      3.22 o
   2   1   6        0.32       -0.66      0.66 o
   3   1   6        4.35        1.88      0.80 o
   4   1   6       23.91       26.49      1.78 o
   5   1   6        3.76        5.35      1.19 o
 -10   2   6        8.36        9.64      2.32 o
  -9   2   6       13.96       13.69      2.18 o
  -8   2   6       13.86       11.85      1.41 o
  -7   2   6        1.42        2.20      0.73 o
  -6   2   6      252.10      251.96      3.45 o
  -5   2   6       34.14       35.68      0.92 o
  -4   2   6      265.72      262.05      3.30 o
  -3   2   6      109.81      110.39      1.69 o
  -2   2   6       43.02       44.18      0.94 o
  -1   2   6       62.42       60.98      1.31 o
   0   2   6      225.74      221.31      3.60 o
   1   2   6       93.19      101.86      2.78 o
   2   2   6      518.25      491.98      6.64 o
   3   2   6       22.77       17.59      1.35 o
   4   2   6       13.72       16.44      1.48 o
   5   2   6       14.20       15.84      1.63 o
 -10   3   6        3.18        1.52      3.96 o
  -9   3   6        0.37        1.31      1.07 o
  -8   3   6        0.48        1.67      1.21 o
  -7   3   6       17.29       19.23      1.02 o
  -6   3   6      635.12      595.86      6.89 o
  -5   3   6       33.85       32.30      1.04 o
  -4   3   6       88.65       88.63      1.93 o
  -3   3   6      125.14      119.01      1.96 o
  -2   3   6      162.69      172.91      2.35 o
  -1   3   6       36.61       40.48      1.02 o
   0   3   6       36.20       37.38      0.95 o
   1   3   6       14.23       13.98      0.78 o
   2   3   6       11.97        9.93      1.01 o
   3   3   6       36.80       31.74      2.50 o
   4   3   6       32.36       36.41      2.48 o
   5   3   6        4.31        3.17      1.23 o
 -10   4   6       16.69       22.15      3.06 o
  -9   4   6        9.70        9.25      1.51 o
  -8   4   6       18.33       18.38      1.70 o
  -7   4   6      110.36      110.94      3.44 o
  -6   4   6      291.12      282.64      3.76 o
  -5   4   6       88.57       91.42      1.42 o
  -4   4   6       78.29       85.59      1.54 o
  -3   4   6        8.48        8.10      0.56 o
  -2   4   6       43.18       42.30      1.01 o
  -1   4   6       55.27       61.33      1.30 o
   0   4   6      117.91      111.30      1.86 o
   1   4   6       68.33       69.01      1.56 o
   2   4   6      255.40      253.56      4.97 o
   3   4   6        6.29        5.38      0.99 o
   4   4   6        0.99        1.55      1.46 o
   5   4   6       10.02       14.94      1.73 o
 -10   5   6        0.00        0.95      1.73 o
  -9   5   6       28.19       28.68      2.46 o
  -8   5   6       21.35       20.59      1.74 o
  -7   5   6       18.14       18.99      1.98 o
  -6   5   6      179.43      172.28      3.14 o
  -5   5   6        2.26        1.14      0.47 o
  -4   5   6       11.07       11.21      0.59 o
  -3   5   6      127.18      135.36      2.04 o
  -2   5   6       55.61       51.73      1.16 o
  -1   5   6       57.39       57.93      1.36 o
   0   5   6        0.03        0.36      0.48 o
   1   5   6      386.05      391.76      5.01 o
   2   5   6        1.61        3.00      0.83 o
   3   5   6       17.94       14.93      1.60 o
   4   5   6        0.35        2.63      0.98 o
   5   5   6        4.58        4.57      2.09 o
 -10   6   6        3.21        4.35      3.18 o
  -9   6   6        7.29        8.85      1.52 o
  -8   6   6        0.11        1.51      1.01 o
  -7   6   6        2.13        2.75      1.04 o
  -6   6   6        3.01        1.76      0.93 o
  -5   6   6      112.70      112.06      3.05 o
  -4   6   6        4.86        4.48      0.43 o
  -3   6   6       83.93       85.10      1.81 o
  -2   6   6       97.49      102.23      2.28 o
  -1   6   6       23.34       24.50      0.98 o
   0   6   6       66.13       63.73      1.56 o
   1   6   6       49.82       52.76      1.56 o
   2   6   6       32.49       24.47      1.36 o
   3   6   6        2.75        2.73      0.87 o
   4   6   6        7.22        9.21      1.30 o
  -9   7   6       57.32       56.46      2.91 o
  -8   7   6        0.00        0.38      0.94 o
  -7   7   6        4.06        4.25      1.02 o
  -6   7   6       44.70       40.58      2.09 o
  -5   7   6       18.44       18.83      1.47 o
  -4   7   6        0.14        0.85      0.63 o
  -3   7   6       37.66       42.28      1.05 o
  -2   7   6       50.90       45.23      1.20 o
  -1   7   6      106.89      103.17      2.09 o
   0   7   6       17.60       15.52      1.08 o
   1   7   6       59.01       58.96      2.05 o
   2   7   6        0.28       -0.61      0.61 o
   3   7   6        6.01        8.08      1.16 o
   4   7   6       14.77       17.56      1.64 o
  -9   8   6       26.92       27.94      2.26 o
  -8   8   6        9.51       10.85      1.35 o
  -7   8   6       54.63       57.13      2.61 o
  -6   8   6       10.23        9.49      1.31 o
  -5   8   6       79.04       73.88      2.68 o
  -4   8   6       65.79       60.18      2.29 o
  -3   8   6       82.50       83.60      1.81 o
  -2   8   6        0.60        0.65      0.41 o
  -1   8   6      191.84      194.57      3.50 o
   0   8   6       16.61       15.63      1.18 o
   1   8   6        1.13        0.35      0.75 o
   2   8   6        4.75        2.75      0.88 o
   3   8   6       25.32       25.14      1.76 o
   4   8   6       11.01       11.12      1.45 o
  -9   9   6        0.01        1.19      1.19 o
  -8   9   6       15.48       15.23      1.52 o
  -7   9   6        0.04        0.44      0.94 o
  -6   9   6        7.20        4.78      1.50 o
  -5   9   6       11.43       10.92      1.31 o
  -4   9   6        5.65        8.79      1.14 o
  -3   9   6       15.81       18.25      1.63 o
  -2   9   6       65.44       66.95      2.08 o
  -1   9   6      265.52      236.82      4.67 o
   0   9   6      243.97      242.89      4.84 o
   1   9   6        2.80        3.68      0.90 o
   2   9   6        0.95        0.93      0.81 o
   3   9   6        0.59        2.72      1.37 o
   4   9   6        8.00       11.48      2.10 o
  -9  10   6       20.59       22.53      2.33 o
  -8  10   6       15.87       17.43      1.67 o
  -7  10   6       10.95       10.42      2.13 o
  -6  10   6        3.32        3.27      1.17 o
  -5  10   6       47.08       47.38      2.29 o
  -4  10   6       62.82       60.32      2.48 o
  -3  10   6        0.01        0.27      0.66 o
  -2  10   6        5.74        6.51      0.58 o
  -1  10   6      146.95      137.81      3.36 o
   0  10   6        1.62        0.37      0.75 o
   1  10   6       14.27       13.13      1.27 o
   2  10   6       26.01       30.88      1.79 o
   3  10   6       10.95       10.68      1.37 o
  -8  11   6       38.43       38.11      4.48 o
  -7  11   6        2.23        1.73      1.13 o
  -6  11   6        1.73       -0.25      1.03 o
  -5  11   6        0.76        1.26      1.56 o
  -4  11   6       55.72       60.24      2.61 o
  -3  11   6        9.10        7.43      1.04 o
  -2  11   6       66.31       70.92      2.36 o
  -1  11   6       41.61       36.71      1.79 o
   0  11   6      107.57      108.19      3.05 o
   1  11   6       22.94       20.80      1.80 o
   2  11   6        1.87        1.55      1.17 o
   3  11   6        0.33        0.88      0.92 o
  -8  12   6        3.30        5.35      1.85 o
  -7  12   6       12.25       15.84      2.63 o
  -6  12   6       51.37       46.55      2.52 o
  -5  12   6        1.10        1.54      1.01 o
  -4  12   6      352.16      328.19      7.29 o
  -3  12   6       10.25        5.82      1.04 o
  -2  12   6       32.51       31.75      1.69 o
  -1  12   6        2.21        2.43      0.89 o
   0  12   6      102.26       98.51      2.98 o
   1  12   6        4.86        6.70      1.14 o
   2  12   6        3.66        4.33      1.09 o
   3  12   6        3.03        1.41      1.28 o
  -8  13   6       22.22       19.65      3.38 o
  -7  13   6        1.77        3.21      1.30 o
  -6  13   6        0.11        2.92      1.54 o
  -5  13   6       16.39       18.30      3.25 o
  -4  13   6        0.39        1.12      1.12 o
  -3  13   6        4.45        5.51      1.46 o
  -2  13   6       12.71       14.57      2.32 o
  -1  13   6       58.04       60.16      2.32 o
   0  13   6        0.24        0.43      0.83 o
   1  13   6        3.13        2.13      1.20 o
   2  13   6        5.69        5.62      1.38 o
  -7  14   6        4.60        6.47      2.85 o
  -6  14   6        1.51        1.54      1.18 o
  -5  14   6        1.23        0.50      1.15 o
  -4  14   6        1.16        0.27      0.94 o
  -3  14   6        5.97        6.39      1.51 o
  -2  14   6        1.26        0.48      0.82 o
  -1  14   6        9.68        8.50      1.21 o
   0  14   6       21.60       26.49      1.79 o
   1  14   6        3.64        2.93      1.04 o
   2  14   6        1.06        2.66      1.69 o
  -6  15   6        0.11       -1.12      1.12 o
  -5  15   6        0.08        0.78      1.12 o
  -4  15   6        7.49        8.35      1.43 o
  -3  15   6       42.03       40.54      2.41 o
  -2  15   6        5.53        5.85      1.12 o
  -1  15   6       47.09       53.87      2.36 o
   0  15   6        2.11        6.36      1.22 o
   1  15   6        6.10        5.00      1.38 o
  -6  16   6        0.38       -1.18      1.18 o
  -5  16   6        0.62        4.07      1.28 o
  -4  16   6       29.84       24.83      2.10 o
  -3  16   6       30.34       28.36      2.17 o
  -2  16   6        0.74        0.64      0.98 o
  -1  16   6       30.35       31.34      1.94 o
   0  16   6       30.01       29.83      2.07 o
   1  16   6        0.31        6.96      3.44 o
  -5  17   6        1.03       -1.18      1.18 o
  -4  17   6       39.02       38.26      3.31 o
  -3  17   6        5.43        5.20      1.43 o
  -2  17   6       36.12       43.13      2.60 o
  -1  17   6        2.43        4.88      1.15 o
  -9   0   7        0.00       -0.37      1.16 o
  -7   0   7       47.42       47.30      4.51 o
  -5   0   7       60.25       58.42      3.93 o
  -3   0   7       74.14       79.71      2.08 o
  -1   0   7      352.30      356.78     10.88 o
   1   0   7      129.12      128.05      3.22 o
   3   0   7       35.02       34.82      2.75 o
 -10   1   7        1.05        1.18      1.78 o
  -9   1   7        0.07       -0.74      1.11 o
  -8   1   7        0.12        0.24      1.46 o
  -7   1   7        1.69        0.62      0.73 o
  -6   1   7        2.60        2.27      0.68 o
  -5   1   7        2.00        1.35      0.46 o
  -4   1   7       37.38       33.60      1.06 o
  -3   1   7        6.90        5.54      0.57 o
  -2   1   7       90.33       88.41      1.85 o
  -1   1   7        2.02        1.73      0.91 o
   0   1   7       53.87       52.84      3.21 o
   1   1   7       52.71       45.82      1.37 o
   2   1   7       12.27       12.22      1.27 o
   3   1   7       15.74       20.44      1.54 o
   4   1   7       12.85       16.80      1.68 o
 -10   2   7        8.34        6.16      1.93 o
  -9   2   7       10.48        9.87      1.53 o
  -8   2   7       87.82       88.76      2.61 o
  -7   2   7       60.94       60.74      2.00 o
  -6   2   7        2.55        0.94      0.58 o
  -5   2   7        0.46        0.92      0.56 o
  -4   2   7      344.87      360.10      4.75 o
  -3   2   7      115.25      119.10      2.22 o
  -2   2   7       36.88       32.33      0.73 o
  -1   2   7      119.83      119.61      3.15 o
   0   2   7        0.45        0.36      0.50 o
   1   2   7       62.35       56.01      1.45 o
   2   2   7        1.51        1.35      0.85 o
   3   2   7       11.57       12.11      1.31 o
   4   2   7        1.82        1.11      1.02 o
 -10   3   7        3.12        3.96      1.64 o
  -9   3   7       13.79       15.78      2.28 o
  -8   3   7      193.92      187.04      5.01 o
  -7   3   7       53.58       53.94      1.89 o
  -6   3   7        1.92        1.84      0.60 o
  -5   3   7       19.34       19.48      1.03 o
  -4   3   7        3.60        3.59      0.50 o
  -3   3   7        6.75        8.01      0.58 o
  -2   3   7       23.52       22.37      0.74 o
  -1   3   7       32.49       33.47      1.34 o
   0   3   7      282.29      282.32      5.42 o
   1   3   7       21.47       21.07      1.23 o
   2   3   7        0.32        0.26      0.71 o
   3   3   7        7.32        8.95      1.16 o
   4   3   7        0.43        2.81      1.58 o
 -10   4   7       10.36       10.21      1.62 o
  -9   4   7        7.09        5.33      1.77 o
  -8   4   7      119.19      100.85      6.46 o
  -7   4   7       82.22       83.03      2.35 o
  -6   4   7      115.28      117.66      2.70 o
  -5   4   7        8.19        8.65      0.72 o
  -4   4   7       10.73       12.10      0.81 o
  -3   4   7      364.31      379.07      6.57 o
  -2   4   7      122.49      120.25      1.96 o
  -1   4   7       23.22       24.07      1.15 o
   0   4   7        0.27        0.74      0.52 o
   1   4   7        2.68        1.01      0.55 o
   2   4   7        5.71        5.48      1.10 o
   3   4   7        2.14        4.63      1.02 o
   4   4   7       44.65       52.50      2.57 o
  -9   5   7       28.90       28.23      2.36 o
  -8   5   7       50.67       50.37      2.62 o
  -7   5   7      160.79      150.80      4.23 o
  -6   5   7       69.44       70.79      1.83 o
  -5   5   7        0.59        0.37      0.52 o
  -4   5   7       29.69       24.24      0.99 o
  -3   5   7       21.96       25.70      0.95 o
  -2   5   7       47.49       47.32      1.15 o
  -1   5   7       57.42       60.57      1.54 o
   0   5   7        6.64        5.81      0.66 o
   1   5   7        7.66        6.43      0.84 o
   2   5   7       31.22       27.10      1.68 o
   3   5   7       30.86       43.25      2.30 o
  -9   6   7        3.67        5.09      1.71 o
  -8   6   7       18.59       18.04      1.76 o
  -7   6   7        5.31        5.16      1.14 o
  -6   6   7       14.54       14.09      1.26 o
  -5   6   7       70.28       71.77      1.85 o
  -4   6   7       80.34       77.16      1.92 o
  -3   6   7      162.51      162.75      4.55 o
  -2   6   7      134.42      131.50      3.67 o
  -1   6   7       94.40       91.05      2.04 o
   0   6   7       26.09       30.53      1.25 o
   1   6   7        2.73        1.06      0.88 o
   2   6   7       10.53       11.34      1.10 o
   3   6   7        3.30        2.89      0.93 o
  -9   7   7        0.11        0.39      1.33 o
  -8   7   7        0.99        0.91      1.09 o
  -7   7   7       20.83       20.25      1.54 o
  -6   7   7        1.83        0.25      1.13 o
  -5   7   7       21.68       23.86      2.12 o
  -4   7   7        0.30        0.47      0.41 o
  -3   7   7       61.92       57.46      1.63 o
  -2   7   7       17.15       17.92      0.87 o
  -1   7   7       32.29       28.85      1.29 o
   0   7   7      198.30      198.83      4.18 o
   1   7   7        0.88        1.20      0.78 o
   2   7   7        0.03        0.14      0.79 o
   3   7   7       32.07       31.92      1.99 o
  -9   8   7       11.68       13.10      1.80 o
  -8   8   7       11.64       14.83      1.50 o
  -7   8   7       16.64       19.02      2.14 o
  -6   8   7        9.31       11.36      1.40 o
  -5   8   7        1.05        0.04      0.81 o
  -4   8   7        1.60        1.46      1.77 o
  -3   8   7        0.46        0.64      0.76 o
  -2   8   7        4.41        4.94      0.68 o
  -1   8   7        1.64        2.31      0.76 o
   0   8   7       70.93       71.41      2.37 o
   1   8   7       37.20       35.23      2.61 o
   2   8   7       11.93       13.95      1.37 o
   3   8   7        2.40        3.06      1.10 o
  -9   9   7        1.96        3.87      1.69 o
  -8   9   7        1.79        1.24      1.00 o
  -7   9   7        3.08        3.06      1.15 o
  -6   9   7        0.64       -0.64      0.94 o
  -5   9   7       50.35       51.58      2.37 o
  -4   9   7       89.39       83.76      2.92 o
  -3   9   7       94.28       96.09      3.08 o
  -2   9   7       22.55       24.41      1.77 o
  -1   9   7      103.88       99.78      2.80 o
   0   9   7       56.57       61.35      2.25 o
   1   9   7        0.13        0.76      0.83 o
   2   9   7        2.33        3.64      1.06 o
   3   9   7        0.02        1.19      1.17 o
  -8  10   7       10.78       10.18      1.41 o
  -7  10   7        0.08       -0.50      1.04 o
  -6  10   7       24.41       22.79      1.88 o
  -5  10   7        3.23        4.36      1.23 o
  -4  10   7        1.29       -0.52      0.91 o
  -3  10   7        2.08        2.30      1.13 o
  -2  10   7        8.34        6.21      1.02 o
  -1  10   7       23.41       30.93      1.67 o
   0  10   7        6.33        6.17      1.10 o
   1  10   7       56.20       65.14      3.01 o
   2  10   7        0.16       -0.67      0.83 o
  -8  11   7       21.55       19.73      2.17 o
  -7  11   7        0.00        2.04      1.18 o
  -6  11   7      185.95      187.62      5.24 o
  -5  11   7       59.21       60.37      3.81 o
  -4  11   7       50.69       46.30      2.77 o
  -3  11   7        7.76        7.52      1.12 o
  -2  11   7       60.69       60.10      2.29 o
  -1  11   7       34.75       28.97      1.69 o
   0  11   7       35.98       34.05      1.97 o
   1  11   7        0.32       -0.13      0.86 o
   2  11   7       17.44       19.16      2.30 o
  -8  12   7        2.73        0.64      2.63 o
  -7  12   7        3.58        3.82      1.31 o
  -6  12   7       16.26       20.84      1.95 o
  -5  12   7       10.72       11.05      1.51 o
  -4  12   7        4.57        6.72      1.29 o
  -3  12   7        0.08       -0.73      0.73 o
  -2  12   7       16.69       17.64      1.47 o
  -1  12   7        0.38        1.04      1.34 o
   0  12   7       10.64       10.86      1.33 o
   1  12   7        0.65        0.68      0.84 o
  -7  13   7        0.05        2.04      1.51 o
  -6  13   7       45.17       38.47      2.49 o
  -5  13   7        1.74        1.21      1.17 o
  -4  13   7        9.85       10.62      1.50 o
  -3  13   7        4.20        2.72      1.14 o
  -2  13   7       18.87       18.80      1.54 o
  -1  13   7        0.43        0.67      0.87 o
   0  13   7       18.16       17.91      2.50 o
   1  13   7        0.18        2.45      2.17 o
  -6  14   7        3.39        4.65      1.61 o
  -5  14   7        7.42        8.21      1.50 o
  -4  14   7       21.27       20.53      1.88 o
  -3  14   7       16.56       16.75      1.79 o
  -2  14   7        2.71        4.12      1.03 o
  -1  14   7        4.85        5.67      1.17 o
   0  14   7        8.72        9.25      1.65 o
  -6  15   7        4.51       10.89      3.24 o
  -5  15   7        8.57        7.63      1.90 o
  -4  15   7       18.93       21.91      2.01 o
  -3  15   7       50.64       56.26      2.87 o
  -2  15   7       42.91       48.75      2.31 o
  -1  15   7        0.09        1.01      1.12 o
   0  15   7       23.30       28.86      4.79 o
  -4  16   7        0.78        1.62      1.37 o
  -3  16   7        1.04        1.40      1.40 o
  -2  16   7        5.23        9.14      2.20 o
  -8   0   8       10.97        6.67      1.96 o
  -6   0   8       79.08       77.92      3.01 o
  -4   0   8       35.59       37.86      1.59 o
  -2   0   8       12.43       11.76      1.94 o
   0   0   8      199.96      194.91      6.25 o
   2   0   8        3.68        5.70      1.39 o
  -9   1   8        0.26       -0.22      1.05 o
  -8   1   8        0.49        0.66      0.83 o
  -7   1   8        8.39        5.87      1.00 o
  -6   1   8       25.43       27.64      1.34 o
  -5   1   8        9.85        9.57      0.84 o
  -4   1   8        4.96        4.03      0.58 o
  -3   1   8        0.36        0.23      0.43 o
  -2   1   8       14.34       16.13      1.51 o
  -1   1   8      245.77      267.71      5.28 o
   0   1   8        6.80        8.94      1.19 o
   1   1   8        0.60        0.10      1.05 o
   2   1   8        0.59       -0.14      0.97 o
  -9   2   8        2.36        3.49      1.24 o
  -8   2   8        3.00        0.92      1.16 o
  -7   2   8        9.56       11.23      1.07 o
  -6   2   8       47.49       45.30      1.64 o
  -5   2   8       15.71       13.88      0.96 o
  -4   2   8        0.01        0.01      0.52 o
  -3   2   8       27.17       25.12      0.86 o
  -2   2   8       59.03       58.82      1.54 o
  -1   2   8        6.12        5.27      1.18 o
   0   2   8      237.46      253.07      5.23 o
   1   2   8        3.39        3.13      1.09 o
   2   2   8        9.57       10.35      1.15 o
  -9   3   8        4.17        3.95      1.25 o
  -8   3   8       90.26       77.23      3.04 o
  -7   3   8        0.66        1.67      1.40 o
  -6   3   8       17.97       18.52      1.14 o
  -5   3   8        6.32        6.60      0.78 o
  -4   3   8       57.88       59.08      2.15 o
  -3   3   8       20.82       20.27      0.82 o
  -2   3   8        0.00        0.16      0.62 o
  -1   3   8       39.44       44.11      1.77 o
   0   3   8        0.10       -0.33      0.93 o
   1   3   8       17.52       19.24      1.62 o
   2   3   8       17.09       19.24      1.51 o
  -9   4   8       23.60       21.96      2.40 o
  -8   4   8       30.53       28.86      2.84 o
  -7   4   8       88.43       83.37      3.01 o
  -6   4   8       18.83       20.18      2.56 o
  -5   4   8       45.24       41.02      1.50 o
  -4   4   8        3.25        3.30      0.60 o
  -3   4   8       88.82       84.76      1.80 o
  -2   4   8       32.52       33.69      0.96 o
  -1   4   8        0.46        1.00      0.89 o
   0   4   8       31.14       36.26      2.11 o
   1   4   8        1.48        0.21      0.66 o
   2   4   8       45.69       49.74      2.58 o
  -9   5   8        2.47        3.49      1.73 o
  -8   5   8      179.15      177.23      4.95 o
  -7   5   8        0.15        0.31      0.95 o
  -6   5   8        3.42        4.50      1.06 o
  -5   5   8        1.93        3.40      0.91 o
  -4   5   8       89.58       88.75      2.18 o
  -3   5   8        0.29       -0.16      0.54 o
  -2   5   8        1.06        0.64      0.60 o
  -1   5   8      107.58      108.32      2.00 o
   0   5   8       32.89       31.41      1.72 o
   1   5   8       22.76       22.91      1.38 o
   2   5   8       14.06       19.88      1.98 o
  -9   6   8        4.61        7.15      1.43 o
  -8   6   8       26.82       30.65      2.21 o
  -7   6   8       54.95       47.81      2.38 o
  -6   6   8       20.94       23.57      1.70 o
  -5   6   8       42.69       40.64      1.99 o
  -4   6   8       52.51       56.31      2.19 o
  -3   6   8       75.20       73.76      2.14 o
  -2   6   8        0.06        0.28      0.56 o
  -1   6   8       30.75       31.63      1.30 o
   0   6   8        4.08        3.33      1.19 o
   1   6   8        0.04        0.42      0.79 o
   2   6   8       15.71       20.35      1.61 o
  -9   7   8        2.80        3.71      1.96 o
  -8   7   8        7.45        5.11      1.45 o
  -7   7   8       16.70       19.08      1.58 o
  -6   7   8        0.01       -1.09      1.09 o
  -5   7   8        0.11        0.22      0.97 o
  -4   7   8        2.40        2.79      0.91 o
  -3   7   8       88.35       82.81      2.68 o
  -2   7   8      128.89      124.37      2.60 o
  -1   7   8       37.47       37.59      1.60 o
   0   7   8        2.03        1.69      0.82 o
   1   7   8        1.14        0.83      0.83 o
   2   7   8       10.39        9.40      1.45 o
  -8   8   8       13.59       15.31      1.80 o
  -7   8   8       12.32        7.97      1.27 o
  -6   8   8        1.76        1.43      1.06 o
  -5   8   8       39.36       38.05      2.09 o
  -4   8   8       19.10       19.21      1.53 o
  -3   8   8      118.36      115.28      3.76 o
  -2   8   8        1.66        0.73      0.77 o
  -1   8   8       13.94       15.48      1.27 o
   0   8   8       12.41       14.47      1.97 o
   1   8   8        8.85        6.30      1.14 o
  -8   9   8        8.37        5.57      1.24 o
  -7   9   8        0.83        1.07      1.18 o
  -6   9   8       12.00       16.07      1.78 o
  -5   9   8       23.92       23.57      2.06 o
  -4   9   8        0.01        0.23      0.91 o
  -3   9   8       28.57       28.23      1.79 o
  -2   9   8       35.93       32.00      1.72 o
  -1   9   8       38.14       40.51      1.93 o
   0   9   8        7.45        5.14      1.47 o
   1   9   8        1.25        1.84      1.12 o
  -8  10   8        9.64       10.64      1.79 o
  -7  10   8       31.23       29.90      2.19 o
  -6  10   8       61.99       59.29      2.79 o
  -5  10   8        7.33        5.56      1.57 o
  -4  10   8        0.81        0.31      0.94 o
  -3  10   8      110.53      111.52      3.50 o
  -2  10   8        8.68        7.48      1.12 o
  -1  10   8        1.74        1.62      0.87 o
   0  10   8        5.65        5.57      1.14 o
   1  10   8       12.19       14.23      1.72 o
  -7  11   8       10.36        8.58      1.97 o
  -6  11   8       24.64       27.45      2.11 o
  -5  11   8       16.21       15.13      1.64 o
  -4  11   8        0.48       -0.45      0.95 o
  -3  11   8        5.70        3.88      1.15 o
  -2  11   8       16.96       19.69      1.60 o
  -1  11   8        7.17        7.30      1.45 o
   0  11   8        0.08       -0.19      0.99 o
  -7  12   8        0.00        0.22      1.31 o
  -6  12   8       13.99       10.45      3.55 o
  -5  12   8        4.77        4.45      1.31 o
  -4  12   8        2.47        0.74      1.01 o
  -3  12   8        0.50        0.69      1.09 o
  -2  12   8       40.66       37.56      2.01 o
  -1  12   8        9.78       12.39      2.49 o
   0  12   8        0.00       -0.84      1.46 o
  -6  13   8       10.25       10.36      2.01 o
  -5  13   8        1.29        2.08      1.45 o
  -4  13   8       19.61       22.22      1.96 o
  -3  13   8       15.92       19.53      2.46 o
  -2  13   8       61.16       68.53      3.13 o
  -1  13   8        0.01        1.66      1.11 o
  -5  14   8        0.02       -0.77      1.17 o
  -4  14   8        0.01        1.19      2.35 o
  -3  14   8       28.82       28.53      3.08 o
  -2  14   8        0.65        0.72      1.48 o
  -9   0   9        1.01       -1.91      1.91 o
  -7   0   9        4.40        6.70      1.40 o
  -5   0   9        2.15       -0.57      1.66 o
  -3   0   9      299.85      312.42      8.79 o
  -1   0   9      106.06      100.94      8.30 o
   1   0   9       55.58       74.22      4.01 o
  -9   1   9        2.38        0.48      1.62 o
  -8   1   9        1.06        0.35      1.09 o
  -7   1   9        1.35        1.19      0.96 o
  -6   1   9        2.67        1.99      0.75 o
  -5   1   9        0.16        0.67      0.64 o
  -4   1   9        6.03        4.34      0.92 o
  -3   1   9       10.99       13.80      2.53 o
  -2   1   9       78.71       82.57      3.33 o
  -1   1   9        7.80        8.23      1.31 o
   0   1   9        0.32       -0.89      0.89 o
   1   1   9        2.95        3.97      1.41 o
  -9   2   9        2.10        3.20      2.50 o
  -8   2   9        2.43        0.98      2.09 o
  -7   2   9        9.71        8.03      1.24 o
  -6   2   9       19.61       15.13      1.37 o
  -5   2   9       63.63       60.48      2.06 o
  -4   2   9        1.57        0.94      0.57 o
  -3   2   9        6.43        5.85      0.82 o
  -2   2   9       13.58       13.13      1.57 o
  -1   2   9       47.20       44.52      2.40 o
   0   2   9        1.68        0.29      0.91 o
   1   2   9        0.83       -0.08      0.95 o
  -9   3   9       19.97       22.69      2.58 o
  -8   3   9        4.89        5.24      2.30 o
  -7   3   9       15.27       11.57      1.38 o
  -6   3   9        7.05        7.15      1.13 o
  -5   3   9        0.55        0.27      0.68 o
  -4   3   9       17.43       15.73      0.98 o
  -3   3   9       67.36       70.13      2.02 o
  -2   3   9       61.76       64.96      2.03 o
  -1   3   9        0.23        1.29      1.00 o
   0   3   9        2.48        2.61      1.06 o
   1   3   9        3.73        3.80      1.06 o
  -8   4   9       13.47       15.58      2.18 o
  -7   4   9        7.39        5.51      1.78 o
  -6   4   9       47.66       44.73      2.12 o
  -5   4   9      127.57      122.36      3.34 o
  -4   4   9       27.55       23.99      1.40 o
  -3   4   9       62.88       58.76      1.67 o
  -2   4   9       28.11       32.67      1.43 o
  -1   4   9       11.56       14.77      1.09 o
   0   4   9        7.86        8.19      0.97 o
   1   4   9        8.99        5.95      1.18 o
  -8   5   9        1.09        2.68      1.20 o
  -7   5   9        1.06        0.60      1.65 o
  -6   5   9       11.95       15.27      1.47 o
  -5   5   9        3.06        2.52      1.22 o
  -4   5   9        1.85        0.92      0.69 o
  -3   5   9       26.47       24.67      1.34 o
  -2   5   9        0.04       -0.56      1.12 o
  -1   5   9       22.57       19.65      1.27 o
   0   5   9        0.04       -0.19      1.04 o
  -8   6   9        0.89        1.05      1.20 o
  -7   6   9        0.76        1.86      1.11 o
  -6   6   9        3.81        3.02      1.92 o
  -5   6   9        1.05        1.66      0.78 o
  -4   6   9        0.05       -0.26      0.84 o
  -3   6   9        2.19        1.62      0.76 o
  -2   6   9        9.36        8.09      1.35 o
  -1   6   9        0.47        1.21      0.85 o
   0   6   9        6.59        6.47      1.13 o
  -8   7   9        0.68       -1.04      1.04 o
  -7   7   9        9.47        7.00      1.38 o
  -6   7   9        4.11        3.35      1.61 o
  -5   7   9       23.14       23.36      1.65 o
  -4   7   9        0.92        1.15      0.84 o
  -3   7   9        0.59        1.16      0.99 o
  -2   7   9        8.10        8.24      1.32 o
  -1   7   9        9.10        9.22      1.07 o
   0   7   9        0.54        0.07      0.92 o
  -7   8   9       22.04       23.31      1.70 o
  -6   8   9       40.82       41.39      1.98 o
  -5   8   9        4.31        4.77      1.70 o
  -4   8   9        1.97       -0.40      1.37 o
  -3   8   9        0.15        0.23      0.87 o
  -2   8   9       17.61       17.25      1.33 o
  -1   8   9       33.42       35.44      1.89 o
   0   8   9       26.47       33.48      2.01 o
  -7   9   9       33.16       45.79      2.69 o
  -6   9   9        0.35       -1.05      1.32 o
  -5   9   9       49.29       53.29      2.51 o
  -4   9   9        3.04        3.52      1.06 o
  -3   9   9       12.12        8.52      2.80 o
  -2   9   9       15.52       17.49      1.44 o
  -1   9   9        3.33        4.05      1.11 o
  -6  10   9        1.65        1.37      1.42 o
  -5  10   9        7.77        6.55      1.36 o
  -4  10   9        2.86        3.50      1.12 o
  -3  10   9        0.36       -0.62      0.88 o
  -2  10   9       15.72       12.16      1.52 o
  -1  10   9        7.93        7.01      1.31 o
  -6  11   9       18.31       16.77      2.64 o
  -5  11   9       22.13       23.46      3.00 o
  -4  11   9        0.76       -2.01      2.01 o
  -3  11   9        5.05        2.45      1.39 o
  -2  11   9       41.45       38.66      2.80 o
  -4  12   9       17.78       12.74      2.02 o
  -8   0  10       26.18       29.64      3.61 o
  -6   0  10       11.23       13.52      2.28 o
  -4   0  10       36.15       36.42      1.90 o
  -2   0  10       91.12      101.30      5.63 o
  -8   1  10        0.01        0.18      1.36 o
  -7   1  10        0.00        1.25      1.39 o
  -6   1  10        1.72        0.91      1.38 o
  -5   1  10        3.43        2.56      0.96 o
  -4   1  10        6.30        8.19      0.88 o
  -3   1  10       68.22       69.59      3.16 o
  -2   1  10       12.82       13.60      1.81 o
  -1   1  10        0.18       -0.54      1.12 o
  -7   2  10        6.67        8.18      1.24 o
  -6   2  10       12.73       12.95      1.54 o
  -5   2  10       19.02       21.26      2.48 o
  -4   2  10       17.70       17.76      1.13 o
  -3   2  10       13.64       14.40      1.74 o
  -2   2  10       37.12       43.35      2.69 o
  -1   2  10        0.16       -1.07      1.65 o
  -7   3  10        6.90        7.32      1.27 o
  -6   3  10       22.54       22.56      1.60 o
  -5   3  10       15.74       14.90      1.51 o
  -4   3  10        1.21        1.50      0.88 o
  -3   3  10        0.21       -0.31      1.79 o
  -2   3  10        4.61        4.48      2.25 o
  -1   3  10        5.41        4.07      1.80 o
  -7   4  10        0.57        0.06      1.12 o
  -6   4  10        0.07       -0.42      0.89 o
  -5   4  10       44.08       38.93      1.89 o
  -4   4  10        8.51        7.53      0.95 o
  -3   4  10        7.40        6.09      1.11 o
  -2   4  10        3.69        4.07      2.14 o
  -7   5  10        0.74       -0.03      0.99 o
  -6   5  10       19.88       17.54      1.53 o
  -5   5  10        3.63        2.69      0.98 o
  -4   5  10        2.07        3.86      0.86 o
  -3   5  10        5.90        5.25      0.80 o
  -2   5  10       48.39       56.62      2.49 o
  -6   6  10        0.42        2.45      1.14 o
  -5   6  10       76.05       75.01      2.88 o
  -4   6  10       10.30       12.97      2.78 o
  -3   6  10        0.37        1.46      1.09 o
  -2   6  10        9.71       13.60      1.70 o
  -6   7  10        0.01        1.28      1.07 o
  -5   7  10        4.15        4.20      1.34 o
  -4   7  10       29.91       28.55      1.47 o
  -3   7  10       43.88       46.22      2.28 o
  -5   8  10       54.09       55.75      2.42 o
  -4   8  10        1.02        1.34      1.14 o
 
